# Supplementary material for: Virus diversity and interactions with hosts in deep-sea hydrothermal vents
Source: Microbiome. 2022 Dec 24;10:235. doi: 10.1186/s40168-022-01441-6 (PMC9789665; doi:10.1186/s40168-022-01441-6)
Supplement: Supplementary file 2 — Additional file 1: Supplementary Table 1. Metagenome datasets used for analysis in this study. [file 40168_2022_1441_MOESM1_ESM.xlsx]

## Sheet: Sheet1
Table S1 Metagenome datasets used for analysis in this study.
Samples collected in the present study
Sample name	Vent name	Site	Sample type	Filter size(um)	Depth(m)	Longtitude	Latitude	Raw reads (*2)	Clean reads (*2)	Accession number	No. of contigs	N50(bp)
JL125L	Wocan	38I-DIVE03-JL125	plume	0.22	2928	60.53° E	6.36° N	51658436	50920431	SRR13258547	1056771	836
JL125R	Wocan	38I-DIVE03-JL125	plume	0.22	2943	60.53° E	6.36° N	40444845	38037545	SRR13258546	168539	1405
JL133L	Tianxiu	38I-DIVE11-JL133	plume	0.22	3383	63.83° E	3.69° N	46473459	44447441	SRR13258543	995103	600
JL133R	Tianxiu	38I-DIVE11-JL133	plume	0.22	3376	63.83° E	3.69° N	48443726	47395399	SRR13258542	1088472	658
Muc02	Wocan	38I-S022-Muc02	bottom seawater	0.22	3215	60.51° E	6.34° N	45098535	43752663	SRR13258545	970535	668
Metagenome datasets downloaded from Sequence Read Archive (SRA) database
geographic_location	Run	Assay Type	AvgSpotLen	Bases	BioProject	BioSample	Bytes	Center Name	collection_date	Experiment	Instrument	LibraryLayout	LibrarySelection	Sample type	Filter size(um)	Sample Name	SRA Study	depth	Longtitude	Latitude	Reference
Pacific Ocean: Axial seamount	ERR2021503	WGS	298	7824411616	PRJEB19456	SAMEA101254168	2916416823	MARINE BIOLOGICAL LABORATORY	2015-08-26	ERX2080779	NextSeq 500	PAIRED	RANDOM	diffuse fluid	0.2	FS917_Marker33_DNA	ERP021493	1518	129.982 W	45.9332 N	Fortunato CS, Larson B, Butterfield DA, Huber JA: Spatially distinct, temporally stable microbial populations mediate biogeochemical cycling at and below the seafloor in hydrothermal vent fluids. Environmental Microbiology 2018, 20(2):769-784.
Pacific Ocean: Axial seamount	ERR2021505	WGS	298	5975662329	PRJEB19456	SAMEA101255668	2248817932	MARINE BIOLOGICAL LABORATORY	2015-08-24	ERX2080781	NextSeq 500	PAIRED	RANDOM	diffuse fluid	0.2	FS914_Anemone_DNA	ERP021493	1541	130.014 W	45.9332 N
Pacific Ocean: Axial seamount	ERR2021507	WGS	298	8703346138	PRJEB19456	SAMEA101257168	3286258549	MARINE BIOLOGICAL LABORATORY	2015-08-26	ERX2080783	NextSeq 500	PAIRED	RANDOM	diffuse fluid	0.2	FS915_Marker113_DNA	ERP021493	1518	129.982 W	45.9332 N
Indian Ocean: Southwest Indian Ridge	SRR3136142	WGS	202	4494698364	PRJNA309222	SAMN04447815	3433023609	ZHEJIANG UNIVERSITY	2014-02-16	SRX1552774	Illumina HiSeq 2000	PAIRED	PCR	sediment	0.2	SWIR-S021-M	SRP069043	2219	49.66 E	37.88 S	He T, Li H, Zhang X, Bailey MJ: Deep-Sea Hydrothermal Vent Viruses Compensate for Microbial Metabolism in Virus-Host Interactions. mBio 2017, 8(4):e00893-00817.
Indian Ocean: Southwest Indian Ridge	SRR3136143	WGS	202	5600814206	PRJNA309222	SAMN04447817	4229692852	ZHEJIANG UNIVERSITY	2014-03-24	SRX1552776	Illumina HiSeq 2000	PAIRED	PCR	sediment	0.2	SWIR-S024-M	SRP069043	2400	51.01 E	37.55 S
Indian Ocean: Southwest Indian Ridge	SRR3136141	WGS	202	6752304500	PRJNA309222	SAMN04447724	5226832444	ZHEJIANG UNIVERSITY	2013-12-20	SRX1552773	Illumina HiSeq 2000	PAIRED	PCR	sediment	0.2	SWIR-S004-M	SRP069043	2958	63.94 E	27.85 S
Atlantic Ocean: Menez Gwen	ERR1078300	WGS	499	11829528152	PRJEB11362	SAMEA3597876	6760316302	MAX PLANCK INSTITUTE FOR MARINE MICROBIOLOGY	2010-09-19/2010-10-04	ERX1158314	Illumina MiSeq	PAIRED	RANDOM	diffuse fluid	0.2	MG_WdCr-f2	ERP012740	828	31.5 W	37.8 N	Meier DV, Bach W, Girguis PR, Gruber-Vodicka HR, Reeves EP, Richter M, Vidoudez C, Amann R, Meyerdierks A: Heterotrophic Proteobacteria in the vicinity of diffuse hydrothermal venting. Environmental Microbiology 2016, 18(12):4348-4368.
Atlantic Ocean: Menez Gwen	ERR1078302	WGS	500	9632944369	PRJEB11362	SAMEA3597868	5652581203	MAX PLANCK INSTITUTE FOR MARINE MICROBIOLOGY	2010-09-19/2010-10-04	ERX1158316	Illumina MiSeq	PAIRED	RANDOM	diffuse fluid	0.2	MG_Wd-40UP	ERP012740	828	31.5 W	37.8 N
Atlantic Ocean: Menez Gwen	ERR1078301	WGS	501	7346449134	PRJEB11362	SAMEA3597869	4446199456	MAX PLANCK INSTITUTE FOR MARINE MICROBIOLOGY	2010-09-19/2010-10-04	ERX1158315	Illumina MiSeq	PAIRED	RANDOM	diffuse fluid	0.2	MG_Wd-10L	ERP012740	828	31.5 W	37.8 N
Pacific Ocean: Kilo Moana hydrothermal field	SRR1217367	WGS	202	17627573026	PRJNA234377	SAMN02727528	11533583059	UNIVERSITY OF MICHIGAN	2009-06-15	SRX511174	Illumina HiSeq 2000	PAIRED	MDA	plume	0.8	Kilo Moana Hydrothermal plume 60m	SRP040975	2605	176.1 W	20.1 S	Anantharaman K, Duhaime MB, Breier JA, Wendt KA, Toner BM, Dick GJ: Sulfur Oxidation Genes in Diverse Deep-Sea Viruses. Science 2014, 344(6185):75
Pacific Ocean: Abe hydrothermal field	SRR1217460	WGS	202	17000883984	PRJNA234377	SAMN02727531	11157625242	UNIVERSITY OF MICHIGAN	2009-05-25	SRX511269	Illumina HiSeq 2000	PAIRED	MDA	plume	0.8	Abe hydrothermal plume 200m	SRP040975	1960	176.2 W	20.8 S
Pacific Ocean: Mariner hydrothermal field	SRR1217452	WGS	202	18698660048	PRJNA234377	SAMN02727529	12335518177	UNIVERSITY OF MICHIGAN	2009-06-20	SRX511256	Illumina HiSeq 2000	PAIRED	MDA	plume	0.8	Mariner hydrothermal plume 25m	SRP040975	1890	176.6 W	22.2 S
Pacific Ocean: Kilo Moana hydrothermal field	SRR1217459	WGS	202	15884927914	PRJNA234377	SAMN02727530	10453772526	UNIVERSITY OF MICHIGAN	2009-05-22	SRX511268	Illumina HiSeq 2000	PAIRED	MDA	plume	0.8	Kilo Moana hydrothermal plume 200m	SRP040975	2440	176.1 W	20.1 S
Pacific Ocean: Tahi Moana hydrothermal field	SRR1217461	WGS	202	18329700988	PRJNA234377	SAMN02727532	11948380295	UNIVERSITY OF MICHIGAN	2009-06-29	SRX511271	Illumina HiSeq 2000	PAIRED	MDA	water	0.2	Tahi Moana Above plume background	SRP040975	800	176.2 W	20.7 S
Pacific Ocean: Tui Malila hydrothermal field	SRR1217462	WGS	202	18893832650	PRJNA234377	SAMN02727533	12212519358	UNIVERSITY OF MICHIGAN	1/7/2009	SRX511273	Illumina HiSeq 2000	PAIRED	MDA	plume	0.8	Tui Malila hydrothermal plume 10m	SRP040975	1919	176.6 W	22 S
Pacific Ocean: Abe hydrothermal field	SRR1217463	WGS	202	17118317088	PRJNA234377	SAMN02727534	11070824798	UNIVERSITY OF MICHIGAN	4/7/2009	SRX511275	Illumina HiSeq 2000	PAIRED	MDA	water	0.8	Abe Near Bottom Background	SRP040975	2155	176.2 W	22.8 S
Pacific Ocean: Tahi Moana hydrothermal field	SRR1217465	WGS	202	18794886990	PRJNA234377	SAMN02727535	12547363637	UNIVERSITY OF MICHIGAN	5/7/2009	SRX511277	Illumina HiSeq 2000	PAIRED	MDA	plume	0.8	Tahi Moana hydrothermal plume 1m	SRP040975	2229	176.2 W	20.7 S
Pacific Ocean: Kilo Moana hydrothermal field	SRR1217564	WGS	202	11993891602	PRJNA234377	SAMN02727536	7842495933	UNIVERSITY OF MICHIGAN	2009-05-22	SRX511303	Illumina HiSeq 2000	PAIRED	MDA	plume	0.8	Kilo Moana hydrothermal plume 1m	SRP040975	2639	176.1 W	20.1 S
Pacific Ocean: Kilo Moana hydrothermal field	SRR1217566	WGS	202	19085431468	PRJNA234377	SAMN02727538	12701552289	UNIVERSITY OF MICHIGAN	2009-06-13	SRX511305	Illumina HiSeq 2000	PAIRED	MDA	plume	0.2	Kilo Moana neutrally buoyant plume	SRP040975	2315	176.1 W	20.1 S
Pacific Ocean: Abe hydrothermal field	SRR1217565	WGS	202	18290569144	PRJNA234377	SAMN02727537	12079233292	UNIVERSITY OF MICHIGAN	2009-05-25	SRX511304	Illumina HiSeq 2000	PAIRED	MDA	plume	0.8	Abe hydrothermal plume 1m	SRP040975	2159	176.2 W	20.8 S
Pacific Ocean: Mariner hydrothermal field	SRR1217567	WGS	202	15621980272	PRJNA234377	SAMN02727539	10212338527	UNIVERSITY OF MICHIGAN	2009-06-19	SRX511306	Illumina HiSeq 2000	PAIRED	MDA	water	0.2	Mariner below plume CTD background	SRP040975	1785	176.6 W	20.2 S
Pacific Ocean: Guaymas Basin	SRR3577362	WGS	202	34667423820	PRJNA314399	SAMN04566230	25252988224	UNIVERSITY OF MICHIGAN	2004-07-11	SRX1795236	Illumina HiSeq 2000	PAIRED	RANDOM	plume	0.2	Guaymas Basin Hydrothermal plume metagenome	SRP075597	1993	111.400 W	27.025 N	Anantharaman K, Duhaime MB, Breier JA, Wendt KA, Toner BM, Dick GJ: Sulfur Oxidation Genes in Diverse Deep-Sea Viruses. Science 2014, 344(6185):75
Atlantic Ocean: Mid Cayman Rise	SRR2046222	WGS	202	29473759602	PRJNA283159	SAMN03609668	21061995285	UNIVERSITY OF MICHIGAN	missing	SRX1044544	Illumina HiSeq 2500	PAIRED	RANDOM	water	0.2	SUPR60	SRP058064	2327	81.8 W	18.7 N	Li M, Baker BJ, Anantharaman K, Jain S, Breier JA, Dick GJ: Genomic and transcriptomic evidence for scavenging of diverse organic compounds by widespread deep-sea archaea. Nature communications 2015, 6:8933-8933.
Atlantic Ocean: Mid Cayman Rise	SRR2046236	WGS	202	32190149754	PRJNA283159	SAMN03609666	22825925921	UNIVERSITY OF MICHIGAN	2012-01-18	SRX1044555	Illumina HiSeq 2500	PAIRED	RANDOM	plume	0.2	SUPR47	SRP058064	2238	81.8 W	18.4 N
Atlantic Ocean: Mid Cayman Rise	SRR2046238	WGS	202	37851760304	PRJNA283159	SAMN03609664	26825110941	UNIVERSITY OF MICHIGAN	2012-01-21	SRX1044557	Illumina HiSeq 2500	PAIRED	RANDOM	plume	0.2	CTD08-04	SRP058064	4869	81.7 W	18.5 N
Pacific Ocean: Southern Mariana Trough	DRR093002	WGS	602	1590886738	PRJDB5792	SAMD00080625	864033167	JAMSTEC	2010-06-16	DRX086505	Illumina MiSeq	PAIRED	RANDOM	sediment	-	160705-skato-S08_S1	DRP003947	3024	143.62 E	12.93 N	Kato S, Shibuya T, Takaki Y, Hirai M, Nunoura T, Suzuki K: Genome-enabled metabolic reconstruction of dominant chemosynthetic colonizers in deep-sea massive sulfide deposits. Environmental Microbiology 2018, 20(2):862-877.
Pacific Ocean: Southern Mariana Trough	DRR093003	WGS	602	2101677116	PRJDB5792	SAMD00080626	1131628861	JAMSTEC	2010-06-16	DRX086506	Illumina MiSeq	PAIRED	RANDOM	sediment	-	160705-skato-S09_S2	DRP003947	3024	143.62 E	12.93 N
Pacific Ocean: Southern Mariana Trough	DRR093004	WGS	602	9517164286	PRJDB5792	SAMD00080627	4766369265	JAMSTEC	2010-06-16	DRX086507	Illumina MiSeq	PAIRED	RANDOM	sediment	-	161219skato-S08_S1	DRP003947	3024	143.62 E	12.93 N
Pacific Ocean: Southern Mariana Trough	DRR093005	WGS	602	13398556276	PRJDB5792	SAMD00080628	7429141177	JAMSTEC	2010-06-16	DRX086508	Illumina MiSeq	PAIRED	RANDOM	sediment	-	161222skato-S09_S1	DRP003947	3024	143.62 E	12.93 N
