# Supplementary material for: Virus diversity and interactions with hosts in deep-sea hydrothermal vents
Source: Microbiome. 2022 Dec 24;10:235. doi: 10.1186/s40168-022-01441-6 (PMC9789665; doi:10.1186/s40168-022-01441-6)
Supplement: Supplementary file 4 — Additional file 3: Supplementary Table 2. Characteristics of vOTUs recovered from hydrothermal vent metagenomes. The taxonomic affiliation of vOTUs was inferred using the last common ancestor algorithm in CAT v5.0.3. The completeness of the viral genomes and viral lifestyles were determined using the CheckV pipeline. [file 40168_2022_1441_MOESM3_ESM.xlsx]

## Sheet: Sheet1
Supplementary Table 2. Characteristics of vOTUs recovered from hydrothermal vent metagenomes.
contig_id	contig_length	provirus	proviral_length	checkv_quality	miuvig_quality	completeness	completeness_method	contamination	kmer_freq	warnings	classification	reason	order	family	genus	species
k141_103613CR	5230	No	NA	Not-determined	Genome-fragment	NA	NA	0	1	no viral genes detected	classified	based on 6/11 ORFs	Caudovirales	Myoviridae	not classified	not classified
k141_103831CR	5378	No	NA	Low-quality	Genome-fragment	6.64	AAI-based (high-confidence)	0	1		classified	based on 4/6 ORFs	NA	not classified	NA	Synechococcus phage S-EIVl
k141_10686CR	8148	No	NA	Low-quality	Genome-fragment	13.65	AAI-based (medium-confidence)	0	1		classified	based on 5/8 ORFs	Caudovirales	unclassified Caudovirales	not classified	not classified
k141_107688CR	19354	No	NA	Low-quality	Genome-fragment	45.35	AAI-based (medium-confidence)	0	1		classified	based on 14/22 ORFs	Caudovirales	Podoviridae	Kafunavirus	not classified
k141_109626CR	13874	Yes	6374	Low-quality	Genome-fragment	13	AAI-based (high-confidence)	54.06	1		classified	based on 10/14 ORFs	Caudovirales	Siphoviridae	not classified	not classified
k141_111233CR	15084	No	NA	Low-quality	Genome-fragment	6	AAI-based (medium-confidence)	0	1		classified	based on 2/14 ORFs	Caudovirales	Myoviridae	not classified	not classified
k141_117167CR	11316	No	NA	Low-quality	Genome-fragment	18.92	AAI-based (high-confidence)	0	1		classified	based on 2/12 ORFs	NA	not classified	NA	Gammaproteobacteria virus GOV_bin_2604
k141_122050CR	8878	No	NA	Low-quality	Genome-fragment	16.94	AAI-based (medium-confidence)	0	1		classified	based on 9/12 ORFs	Caudovirales	Myoviridae	not classified	not classified
k141_124940CR	7321	No	NA	Low-quality	Genome-fragment	13.37	AAI-based (medium-confidence)	0	1		classified	based on 6/11 ORFs	Caudovirales	Myoviridae	not classified	not classified
k141_126176CR	38526	Yes	34282	Medium-quality	Genome-fragment	85.39	AAI-based (high-confidence)	11.02	1		classified	based on 20/49 ORFs	Caudovirales	Siphoviridae	not classified	not classified
k141_127032CR	17819	No	NA	Low-quality	Genome-fragment	30.4	AAI-based (high-confidence)	0	1		classified	based on 9/24 ORFs	NA	not classified	NA	Gammaproteobacteria virus GOV_bin_2604
k141_128097CR	46928	Yes	34063	Medium-quality	Genome-fragment	70.08	AAI-based (medium-confidence)	27.41	1		classified	based on 24/53 ORFs	Caudovirales	unclassified Caudovirales	not classified	not classified
k141_13539CR	8119	No	NA	Low-quality	Genome-fragment	7.85	HMM-based (lower-bound)	0	1		classified	based on 4/9 ORFs	Caudovirales	unclassified Caudovirales	not classified	not classified
k141_138243CR	9188	No	NA	Low-quality	Genome-fragment	6.02	HMM-based (lower-bound)	0	1		classified	based on 4/11 ORFs	not classified	not classified	not classified	not classified
k141_144361CR	6555	No	NA	Low-quality	Genome-fragment	10.4	HMM-based (lower-bound)	0	1		classified	based on 2/8 ORFs	Caudovirales	Siphoviridae	not classified	not classified
k141_14590CR	6566	No	NA	Low-quality	Genome-fragment	1.8	HMM-based (lower-bound)	0	1		classified	based on 5/9 ORFs	Caudovirales	Myoviridae	not classified	not classified
k141_148261CR	14746	No	NA	Low-quality	Genome-fragment	39.09	AAI-based (medium-confidence)	0	1		classified	based on 8/22 ORFs	Caudovirales	unclassified Caudovirales	not classified	not classified
k141_148616CR	8087	No	NA	Low-quality	Genome-fragment	5.67	HMM-based (lower-bound)	0	1		classified	based on 8/11 ORFs	Caudovirales	Siphoviridae	not classified	not classified
k141_168269CR	15118	No	NA	Low-quality	Genome-fragment	48.13	AAI-based (medium-confidence)	0	1		classified	based on 6/19 ORFs	Caudovirales	Siphoviridae	not classified	not classified
k141_168278CR	5952	No	NA	Low-quality	Genome-fragment	6.33	HMM-based (lower-bound)	0	1		classified	based on 5/10 ORFs	not classified	not classified	not classified	not classified
k141_168578CR	5440	No	NA	Low-quality	Genome-fragment	2.89	HMM-based (lower-bound)	0	1		classified	based on 3/8 ORFs	not classified	not classified	not classified	not classified
k141_168770CR	8210	No	NA	Medium-quality	Genome-fragment	62.62	HMM-based (lower-bound)	0	1		classified	based on 2/13 ORFs	not classified	not classified	not classified	not classified
k141_169816CR	7999	No	NA	Low-quality	Genome-fragment	13.66	AAI-based (high-confidence)	0	1		classified	based on 7/10 ORFs	Caudovirales	unclassified Caudovirales	not classified	not classified
k141_172636CR	10764	No	NA	Low-quality	Genome-fragment	22.2	HMM-based (lower-bound)	0	1		classified	based on 4/7 ORFs	Caudovirales	Podoviridae	NA	Rhodoferax phage P26218
k141_173786CR	9557	No	NA	Low-quality	Genome-fragment	20.26	AAI-based (medium-confidence)	0	1		classified	based on 7/13 ORFs	Caudovirales	unclassified Caudovirales	not classified	not classified
k141_176532CR	13368	No	NA	Low-quality	Genome-fragment	13.95	AAI-based (medium-confidence)	0	1		classified	based on 10/19 ORFs	Caudovirales	unclassified Caudovirales	not classified	not classified
k141_182425CR	7573	No	NA	Medium-quality	Genome-fragment	84.7	HMM-based (lower-bound)	0	1		classified	based on 1/15 ORFs	NA	Inoviridae	NA	Pseudomonas virus Pf1
k141_186480CR	8905	Yes	NA	Low-quality	Genome-fragment	15.06	HMM-based (lower-bound)	0	1	low-confidence DTR	classified	based on 3/22 ORFs	not classified	not classified	not classified	not classified
k141_186493CR	25326	No	NA	Low-quality	Genome-fragment	40.75	AAI-based (medium-confidence)	0	1		classified	based on 6/25 ORFs	Caudovirales	Podoviridae	not classified	not classified
k141_187075CR	143411	Yes	37745	Complete	High-quality	100	Provirus (high-confidence)	73.68	1	contig >1.5x longer than expected genome length	classified	based on 32/57 ORFs	Caudovirales	Siphoviridae	not classified	not classified
k141_187551CR	7744	No	NA	Low-quality	Genome-fragment	16.4	AAI-based (medium-confidence)	0	1		classified	based on 5/7 ORFs	Caudovirales	Podoviridae	not classified	not classified
k141_187879CR	4838	No	NA	Low-quality	Genome-fragment	13.41	AAI-based (medium-confidence)	0	1	low-confidence DTR	classified	based on 7/9 ORFs	Caudovirales	Siphoviridae	Cronusvirus	Rhodobacter virus RcCronus*
k141_188478CR	8165	No	NA	Low-quality	Genome-fragment	19.94	AAI-based (high-confidence)	0	1		classified	based on 3/9 ORFs	Caudovirales	Podoviridae	not classified	not classified
k141_18866CR	5608	No	NA	Low-quality	Genome-fragment	13.91	AAI-based (medium-confidence)	0	1		classified	based on 2/9 ORFs	Caudovirales	Podoviridae	NA	Cronobacter phage vB_CsaP_Ss1
k141_18918CR	10335	No	NA	Low-quality	Genome-fragment	22.26	AAI-based (medium-confidence)	0	1		classified	based on 2/13 ORFs	Caudovirales	Siphoviridae	Nonanavirus	Proteus phage VB_PmiS-Isfahan
k141_190409CR	10559	No	NA	Low-quality	Genome-fragment	5.69	AAI-based (medium-confidence)	0	1		classified	based on 11/17 ORFs	Caudovirales	Myoviridae	not classified	not classified
k141_191645CR	6759	No	NA	High-quality	High-quality	93.86	AAI-based (high-confidence)	0	1		classified	based on 5/12 ORFs	NA	Inoviridae	NA	Inoviridae sp.
k141_193606CR	7951	No	NA	Low-quality	Genome-fragment	9.76	HMM-based (lower-bound)	0	1		classified	based on 6/23 ORFs	Caudovirales	unclassified Caudovirales	not classified	not classified
k141_197940CR	4271	No	NA	Complete	High-quality	100	DTR (high-confidence)	0	1		classified	based on 6/6 ORFs	NA	Microviridae	not classified	not classified
k141_199935CR	4253	No	NA	Complete	High-quality	100	DTR (high-confidence)	0	1		classified	based on 4/6 ORFs	NA	Microviridae	NA	Microviridae sp.
k141_200263CR	4602	No	NA	Complete	High-quality	100	DTR (high-confidence)	0	1		classified	based on 4/6 ORFs	NA	Microviridae	not classified	not classified
k141_200409CR	4105	No	NA	Low-quality	Genome-fragment	12.29	HMM-based (lower-bound)	0	1	low-confidence DTR	classified	based on 3/5 ORFs	NA	Microviridae	not classified	not classified
k141_202742CR	4212	No	NA	Complete	High-quality	100	DTR (high-confidence)	0	1		classified	based on 4/7 ORFs	NA	Microviridae	NA	Microviridae sp.
k141_205558CR	4204	No	NA	Low-quality	Genome-fragment	12.59	HMM-based (lower-bound)	0	1	low-confidence DTR	classified	based on 2/7 ORFs	NA	Microviridae	NA	Microviridae sp.
k141_206951CR	4472	No	NA	Complete	High-quality	100	DTR (high-confidence)	0	1		classified	based on 4/6 ORFs	NA	Microviridae	not classified	not classified
k141_208411CR	9468	No	NA	Low-quality	Genome-fragment	15.81	AAI-based (medium-confidence)	0	1		classified	based on 5/18 ORFs	Caudovirales	Siphoviridae	not classified	not classified
k141_208650CR	4339	No	NA	Complete	High-quality	100	DTR (high-confidence)	0	1		classified	based on 4/6 ORFs	NA	Microviridae	NA	Microviridae sp.
k141_211460CR	38258	Yes	27072	Medium-quality	Genome-fragment	60.74	AAI-based (medium-confidence)	29.24	1		classified	based on 18/47 ORFs	Caudovirales	Siphoviridae	not classified	not classified
k141_215543CR	12789	No	NA	Low-quality	Genome-fragment	6.14	HMM-based (lower-bound)	0	1		classified	based on 7/22 ORFs	Caudovirales	Myoviridae	NA	Lake Baikal phage Baikal-20-5m-C28
k141_217396CR	2340	No	NA	Complete	High-quality	100	DTR (high-confidence)	0	1.1		classified	based on 4/5 ORFs	NA	Genomoviridae	not classified	not classified
k141_222113CR	4221	No	NA	Complete	High-quality	100	DTR (high-confidence)	0	1		classified	based on 5/6 ORFs	NA	Microviridae	NA	Microviridae sp.
k141_224201CR	6642	No	NA	Low-quality	Genome-fragment	10.79	AAI-based (high-confidence)	0	1		classified	based on 2/11 ORFs	NA	not classified	NA	Gammaproteobacteria virus GOV_bin_2604
k141_233008CR	7097	No	NA	Low-quality	Genome-fragment	21.48	AAI-based (high-confidence)	0	1		classified	based on 6/11 ORFs	Caudovirales	Myoviridae	NA	Pseudoalteromonas phage C5a
k141_233781CR	6155	No	NA	Medium-quality	Genome-fragment	68.84	HMM-based (lower-bound)	0	1		classified	based on 1/11 ORFs	not classified	not classified	not classified	not classified
k141_239351CR	7907	No	NA	Low-quality	Genome-fragment	13.37	AAI-based (medium-confidence)	0	1		classified	based on 7/13 ORFs	NA	not classified	NA	Gammaproteobacteria virus GOV_bin_2604
k141_24058CR	32662	Yes	NA	Medium-quality	Genome-fragment	78.05	AAI-based (high-confidence)	0	1		classified	based on 31/63 ORFs	Caudovirales	Siphoviridae	not classified	not classified
k141_244617CR	5485	No	NA	Low-quality	Genome-fragment	9.31	AAI-based (high-confidence)	0	1		classified	based on 1/9 ORFs	NA	not classified	NA	Gammaproteobacteria virus GOV_bin_2604
k141_245561CR	6433	No	NA	Low-quality	Genome-fragment	11.01	AAI-based (medium-confidence)	0	1		classified	based on 7/13 ORFs	Caudovirales	Myoviridae	not classified	not classified
k141_247731CR	21582	Yes	14090	Low-quality	Genome-fragment	22.33	AAI-based (medium-confidence)	34.71	1	low-confidence Provirus	classified	based on 7/12 ORFs	Caudovirales	Siphoviridae	not classified	not classified
k141_248106CR	5764	No	NA	Low-quality	Genome-fragment	12.73	AAI-based (medium-confidence)	0	1		classified	based on 7/7 ORFs	Caudovirales	Siphoviridae	NA	Pseudoalteromonas phage H103
k141_250876CR	6463	No	NA	Low-quality	Genome-fragment	7.42	HMM-based (lower-bound)	0	1		classified	based on 6/11 ORFs	not classified	not classified	not classified	not classified
k141_251415CR	6315	No	NA	Low-quality	Genome-fragment	10.28	AAI-based (high-confidence)	0	1		classified	based on 4/11 ORFs	Caudovirales	Siphoviridae	not classified	not classified
k141_253774CR	38254	No	NA	Medium-quality	Genome-fragment	81.67	AAI-based (medium-confidence)	0	1		classified	based on 44/60 ORFs	Caudovirales	Myoviridae	not classified	not classified
k141_255628CR	21094	No	NA	Low-quality	Genome-fragment	35.77	AAI-based (high-confidence)	0	1		classified	based on 12/31 ORFs	NA	not classified	NA	Gammaproteobacteria virus GOV_bin_2604
k141_255994CR	9139	No	NA	Not-determined	Genome-fragment	NA	NA	0	1	no viral genes detected	classified	based on 8/11 ORFs	Caudovirales	Myoviridae	not classified	not classified
k141_258996CR	5659	No	NA	Low-quality	Genome-fragment	9.33	AAI-based (high-confidence)	0	1		classified	based on 5/8 ORFs	not classified	not classified	not classified	not classified
k141_259889CR	8873	No	NA	Low-quality	Genome-fragment	4.98	AAI-based (medium-confidence)	0	1		classified	based on 5/6 ORFs	Caudovirales	Myoviridae	NA	Pelagibacter phage HTVC008M
k141_261399CR	9079	No	NA	Low-quality	Genome-fragment	15.15	AAI-based (high-confidence)	0	1		classified	based on 9/12 ORFs	Caudovirales	Siphoviridae	not classified	not classified
k141_262588CR	5788	No	NA	Low-quality	Genome-fragment	11.16	AAI-based (medium-confidence)	0	1		classified	based on 6/8 ORFs	Caudovirales	unclassified Caudovirales	not classified	not classified
k141_263498CR	14181	No	NA	Low-quality	Genome-fragment	16.25	HMM-based (lower-bound)	0	1		classified	based on 5/20 ORFs	not classified	not classified	not classified	not classified
k141_266459CR	6152	No	NA	Low-quality	Genome-fragment	11.78	AAI-based (high-confidence)	0	1		classified	based on 5/9 ORFs	Caudovirales	Myoviridae	not classified	not classified
k141_268192CR	9288	No	NA	Low-quality	Genome-fragment	18.41	AAI-based (medium-confidence)	0	1	low-confidence ITR	classified	based on 5/23 ORFs	Caudovirales	Podoviridae	NA	Puniceispirillum phage HMO-2011
k141_268927CR	14318	No	NA	Low-quality	Genome-fragment	24.13	AAI-based (medium-confidence)	0	1		classified	based on 7/13 ORFs	Caudovirales	unclassified Caudovirales	not classified	not classified
k141_270473CR	6418	No	NA	Low-quality	Genome-fragment	10.66	AAI-based (high-confidence)	0	1		classified	based on 3/12 ORFs	Caudovirales	unclassified Caudovirales	not classified	not classified
k141_271003CR	5830	No	NA	Low-quality	Genome-fragment	2.73	HMM-based (lower-bound)	0	1		classified	based on 2/8 ORFs	Caudovirales	Siphoviridae	NA	Freshwater phage uvFW-CGR-AMD-COM-C203
k141_271547CR	9341	No	NA	Low-quality	Genome-fragment	15.97	AAI-based (high-confidence)	0	1		classified	based on 4/7 ORFs	Caudovirales	Siphoviridae	not classified	not classified
k141_272511CR	5947	No	NA	Low-quality	Genome-fragment	4.96	AAI-based (medium-confidence)	0	1		classified	based on 8/16 ORFs	Caudovirales	Myoviridae	not classified	not classified
k141_275753CR	5197	No	NA	Low-quality	Genome-fragment	9.03	AAI-based (high-confidence)	0	1		classified	based on 6/7 ORFs	Caudovirales	Siphoviridae	not classified	not classified
k141_277519CR	6519	No	NA	Low-quality	Genome-fragment	3.13	AAI-based (medium-confidence)	0	1		classified	based on 4/4 ORFs	Caudovirales	Myoviridae	not classified	not classified
k141_280795CR	6749	No	NA	Low-quality	Genome-fragment	3.16	HMM-based (lower-bound)	0	1		classified	based on 4/12 ORFs	Caudovirales	Myoviridae	not classified	not classified
k141_281572CR	5855	No	NA	Low-quality	Genome-fragment	15	AAI-based (high-confidence)	0	1		classified	based on 8/12 ORFs	Caudovirales	Siphoviridae	not classified	not classified
k141_285295CR	28360	No	NA	Low-quality	Genome-fragment	17.88	AAI-based (high-confidence)	0	1		classified	based on 7/31 ORFs	Caudovirales	unclassified Caudovirales	not classified	not classified
k141_28840CR	22258	No	NA	Low-quality	Genome-fragment	10.01	AAI-based (medium-confidence)	0	1		classified	based on 16/19 ORFs	Caudovirales	Myoviridae	not classified	not classified
k141_44959CR	35938	No	NA	Low-quality	Genome-fragment	43.34	HMM-based (lower-bound)	0	1		classified	based on 13/46 ORFs	Caudovirales	Siphoviridae	not classified	not classified
k141_47291CR	19090	Yes	NA	Low-quality	Genome-fragment	40.74	AAI-based (medium-confidence)	0	1		classified	based on 11/32 ORFs	Caudovirales	unclassified Caudovirales	not classified	not classified
k141_4818CR	12687	No	NA	Low-quality	Genome-fragment	21.11	AAI-based (high-confidence)	0	1		classified	based on 14/21 ORFs	Caudovirales	unclassified Caudovirales	not classified	not classified
k141_49556CR	6122	No	NA	Not-determined	Genome-fragment	NA	NA	0	1	no viral genes detected	classified	based on 3/7 ORFs	NA	Mimiviridae	not classified	not classified
k141_52485CR	7865	No	NA	Low-quality	Genome-fragment	4.22	AAI-based (high-confidence)	0	1		classified	based on 15/18 ORFs	Caudovirales	Myoviridae	not classified	not classified
k141_56447CR	10047	No	NA	Low-quality	Genome-fragment	14.68	HMM-based (lower-bound)	0	1		classified	based on 6/19 ORFs	Caudovirales	unclassified Caudovirales	not classified	not classified
k141_58405CR	7527	No	NA	Low-quality	Genome-fragment	12.42	AAI-based (medium-confidence)	0	1		classified	based on 8/18 ORFs	Caudovirales	Myoviridae	not classified	not classified
k141_58475CR	7908	No	NA	High-quality	High-quality	92.66	AAI-based (medium-confidence)	0	1		classified	based on 7/11 ORFs	NA	Inoviridae	not classified	not classified
k141_58859CR	13990	No	NA	Low-quality	Genome-fragment	16.59	HMM-based (lower-bound)	0	1		classified	based on 10/24 ORFs	Caudovirales	unclassified Caudovirales	not classified	not classified
k141_60850CR	6806	No	NA	Low-quality	Genome-fragment	3.62	AAI-based (high-confidence)	0	1		classified	based on 3/6 ORFs	Caudovirales	Myoviridae	NA	Synechococcus phage S-CAM9
k141_66035CR	5937	No	NA	Low-quality	Genome-fragment	6.83	HMM-based (lower-bound)	0	1		classified	based on 1/9 ORFs	Caudovirales	Myoviridae	not classified	not classified
k141_66268CR	32201	No	NA	Low-quality	Genome-fragment	17.63	HMM-based (lower-bound)	0	1		classified	based on 9/28 ORFs	Caudovirales	Myoviridae	Punavirus	not classified
k141_69194CR	10408	No	NA	Low-quality	Genome-fragment	13.24	HMM-based (lower-bound)	0	1		classified	based on 5/8 ORFs	Caudovirales	Podoviridae	not classified	not classified
k141_69558CR	11715	No	NA	Low-quality	Genome-fragment	16.66	HMM-based (lower-bound)	0	1		classified	based on 7/15 ORFs	Caudovirales	Siphoviridae	not classified	not classified
k141_72723CR	22771	No	NA	Low-quality	Genome-fragment	39.29	AAI-based (high-confidence)	0	1		classified	based on 12/21 ORFs	Caudovirales	Siphoviridae	not classified	not classified
k141_73693CR	17889	No	NA	Medium-quality	Genome-fragment	51.54	AAI-based (high-confidence)	0	1		classified	based on 22/24 ORFs	Caudovirales	Myoviridae	NA	Pseudoalteromonas phage C5a
k141_73758CR	5908	No	NA	Low-quality	Genome-fragment	7.93	HMM-based (lower-bound)	0	1		classified	based on 3/5 ORFs	Caudovirales	unclassified Caudovirales	not classified	not classified
k141_76450CR	8617	No	NA	Low-quality	Genome-fragment	14.83	AAI-based (high-confidence)	0	1		classified	based on 9/16 ORFs	Caudovirales	Podoviridae	not classified	not classified
k141_77700CR	19333	No	NA	Medium-quality	Genome-fragment	52.09	AAI-based (medium-confidence)	0	1		classified	based on 6/13 ORFs	Caudovirales	Myoviridae	not classified	not classified
k141_78536CR	15964	No	NA	Low-quality	Genome-fragment	38.22	AAI-based (medium-confidence)	0	1		classified	based on 5/30 ORFs	not classified	not classified	not classified	not classified
k141_78625CR	4502	No	NA	Complete	High-quality	100	DTR (high-confidence)	0	1		classified	based on 4/5 ORFs	NA	Microviridae	not classified	not classified
k141_80186CR	6974	No	NA	Low-quality	Genome-fragment	17.67	AAI-based (medium-confidence)	0	1		classified	based on 4/6 ORFs	Caudovirales	Podoviridae	not classified	not classified
k141_80572CR	6656	No	NA	Low-quality	Genome-fragment	16.52	AAI-based (high-confidence)	0	1		classified	based on 5/10 ORFs	Caudovirales	Podoviridae	NA	Ralstonia phage DU_RP_II
k141_82041CR	5677	No	NA	Low-quality	Genome-fragment	10.73	AAI-based (high-confidence)	0	1		classified	based on 6/10 ORFs	Caudovirales	Podoviridae	not classified	not classified
k141_8272CR	5807	No	NA	Low-quality	Genome-fragment	2.67	HMM-based (lower-bound)	0	1		classified	based on 6/10 ORFs	Caudovirales	Myoviridae	not classified	not classified
k141_83265CR	23250	No	NA	Medium-quality	Genome-fragment	51.34	AAI-based (medium-confidence)	0	1		classified	based on 4/11 ORFs	Caudovirales	Siphoviridae	not classified	not classified
k141_86231CR	7362	No	NA	Low-quality	Genome-fragment	17.67	AAI-based (medium-confidence)	0	1		classified	based on 5/7 ORFs	Caudovirales	Podoviridae	Enhodamvirus	not classified
k141_90061CR	10545	No	NA	Low-quality	Genome-fragment	18.13	AAI-based (high-confidence)	0	1		classified	based on 13/17 ORFs	NA	not classified	NA	Gammaproteobacteria virus GOV_bin_2604
k141_1003086CR	2864	No	NA	Medium-quality	Genome-fragment	68.82	HMM-based (lower-bound)	0	1	low-confidence DTR	classified	based on 1/2 ORFs	not classified	not classified	not classified	not classified
k141_1005406CR	4466	No	NA	Complete	High-quality	100	DTR (high-confidence)	0	1		classified	based on 6/7 ORFs	NA	Microviridae	not classified	not classified
k141_1009300CR	4494	No	NA	Complete	High-quality	100	DTR (high-confidence)	0	1		classified	based on 6/6 ORFs	NA	Microviridae	NA	Microviridae sp.
k141_1009768CR	2428	No	NA	Complete	High-quality	100	DTR (high-confidence)	0	1.1		classified	based on 1/2 ORFs	NA	Circoviridae	NA	Primnoa pacifica coral associated circular virus
k141_1011491CR	5138	No	NA	High-quality	High-quality	100	AAI-based (high-confidence)	0	1		classified	based on 6/8 ORFs	NA	Microviridae	NA	Microviridae sp.
k141_1012176CR	4543	No	NA	Complete	High-quality	100	DTR (high-confidence)	0	1		classified	based on 5/6 ORFs	NA	Microviridae	not classified	not classified
k141_1012450CR	2005	No	NA	Low-quality	Genome-fragment	48.18	HMM-based (lower-bound)	0	1.1	low-confidence DTR	classified	based on 3/3 ORFs	not classified	not classified	not classified	not classified
k141_1018996CR	4016	No	NA	Medium-quality	Genome-fragment	56.52	HMM-based (lower-bound)	0	1	low-confidence DTR	classified	based on 1/5 ORFs	NA	Microviridae	not classified	not classified
k141_1020688CR	2013	No	NA	Complete	High-quality	100	DTR (high-confidence)	0	1.1		classified	based on 2/2 ORFs	NA	Circoviridae	NA	Circoviridae sp.
k141_1023630CR	4240	No	NA	Complete	High-quality	100	DTR (high-confidence)	0	1		classified	based on 4/6 ORFs	NA	Microviridae	NA	Microviridae sp.
k141_1023874CR	4434	No	NA	Complete	High-quality	100	DTR (high-confidence)	0	1		classified	based on 3/7 ORFs	NA	Microviridae	not classified	not classified
k141_1025185CR	4461	No	NA	Complete	High-quality	100	DTR (high-confidence)	0	1		classified	based on 6/8 ORFs	NA	Microviridae	not classified	not classified
k141_1025751CR	4262	No	NA	Complete	High-quality	100	DTR (high-confidence)	0	1		classified	based on 6/6 ORFs	NA	Microviridae	not classified	not classified
k141_1025920CR	5045	No	NA	Low-quality	Genome-fragment	2.03	HMM-based (lower-bound)	0	1		classified	based on 1/9 ORFs	not classified	not classified	not classified	not classified
k141_1027633CR	4424	No	NA	Complete	High-quality	100	DTR (high-confidence)	0	1		classified	based on 5/7 ORFs	NA	Microviridae	not classified	not classified
k141_1030698CR	8126	No	NA	Low-quality	Genome-fragment	14.81	AAI-based (high-confidence)	0	1		classified	based on 1/9 ORFs	Caudovirales	Myoviridae	Firehammervirus	not classified
k141_1031256CR	2467	No	NA	Complete	High-quality	100	DTR (high-confidence)	0	1.1		classified	based on 3/3 ORFs	NA	Circoviridae	NA	Circoviridae sp.
k141_1032900CR	2557	No	NA	Complete	High-quality	100	DTR (high-confidence)	0	1.05		classified	based on 2/4 ORFs	NA	unclassified CRESS	NA	CRESS virus sp.*
k141_1034049CR	3003	No	NA	Medium-quality	Genome-fragment	72.16	HMM-based (lower-bound)	0	1	low-confidence DTR	classified	based on 1/5 ORFs	NA	Circoviridae	not classified	not classified
k141_1036223CR	4550	No	NA	Complete	High-quality	100	DTR (high-confidence)	0	1		classified	based on 5/7 ORFs	NA	Microviridae	not classified	not classified
k141_1038899CR	4411	No	NA	Complete	High-quality	100	DTR (high-confidence)	0	1		classified	based on 6/6 ORFs	NA	Microviridae	not classified	not classified
k141_1039798CR	15192	No	NA	Low-quality	Genome-fragment	35.88	AAI-based (medium-confidence)	0	1		classified	based on 17/17 ORFs	Caudovirales	Myoviridae	Jilinvirus	not classified
k141_1039947CR	2017	No	NA	Low-quality	Genome-fragment	48.47	HMM-based (lower-bound)	0	1.1	low-confidence DTR	classified	based on 1/3 ORFs	NA	Circoviridae	NA	Circoviridae sp.
k141_1043069CR	4359	No	NA	Complete	High-quality	100	DTR (high-confidence)	0	1		classified	based on 6/6 ORFs	NA	Microviridae	not classified	not classified
k141_1043288CR	4591	No	NA	Complete	High-quality	100	DTR (high-confidence)	0	1		classified	based on 6/7 ORFs	NA	Microviridae	not classified	not classified
k141_1043474CR	4422	No	NA	Complete	High-quality	100	DTR (high-confidence)	0	1		classified	based on 6/7 ORFs	NA	Microviridae	not classified	not classified
k141_1046116CR	4771	No	NA	Complete	High-quality	100	DTR (high-confidence)	0	1		classified	based on 5/6 ORFs	NA	Microviridae	not classified	not classified
k141_1047049CR	8407	No	NA	Low-quality	Genome-fragment	12.74	HMM-based (lower-bound)	0	1		classified	based on 3/14 ORFs	Caudovirales	unclassified Caudovirales	not classified	not classified
k141_1049136CR	4357	No	NA	Complete	High-quality	100	DTR (high-confidence)	0	1		classified	based on 5/5 ORFs	NA	Microviridae	NA	Eel River basin pequenovirus
k141_1055200CR	4396	No	NA	Complete	High-quality	100	DTR (high-confidence)	0	1		classified	based on 6/7 ORFs	NA	Microviridae	NA	Microviridae sp.
k141_1055342CR	9753	Yes	6356	High-quality	High-quality	91.56	AAI-based (high-confidence)	34.83	1		classified	based on 3/9 ORFs	NA	Inoviridae	NA	Ralstonia virus PE226
k141_1056017CR	2299	No	NA	Complete	High-quality	100	DTR (high-confidence)	0	1.1	no viral genes detected	classified	based on 2/5 ORFs	NA	unclassified CRESS	NA	CRESS virus sp.*
k141_1057095CR	4490	No	NA	Complete	High-quality	100	DTR (high-confidence)	0	1		classified	based on 6/6 ORFs	NA	Microviridae	not classified	not classified
k141_1057492CR	4449	No	NA	Complete	High-quality	100	DTR (high-confidence)	0	1		classified	based on 6/6 ORFs	NA	Microviridae	not classified	not classified
k141_1057895CR	4424	No	NA	Complete	High-quality	100	DTR (high-confidence)	0	1		classified	based on 5/7 ORFs	NA	Microviridae	NA	Microviridae sp.
k141_1058281CR	4358	No	NA	Complete	High-quality	100	DTR (high-confidence)	0	1		classified	based on 4/5 ORFs	NA	Microviridae	NA	Microviridae sp.
k141_1058872CR	4562	No	NA	Complete	High-quality	100	DTR (high-confidence)	0	1		classified	based on 5/6 ORFs	NA	Microviridae	not classified	not classified
k141_1059318CR	6001	No	NA	Low-quality	Genome-fragment	12.92	AAI-based (medium-confidence)	0	1		classified	based on 6/8 ORFs	Caudovirales	Siphoviridae	NA	Paracoccus phage vB_PmaS-R3
k141_106262CR	4309	No	NA	Complete	High-quality	100	DTR (high-confidence)	0	1		classified	based on 5/6 ORFs	NA	Microviridae	not classified	not classified
k141_1064274CR	4499	No	NA	Complete	High-quality	100	DTR (high-confidence)	0	1		classified	based on 6/7 ORFs	NA	Microviridae	not classified	not classified
k141_1064812CR	4260	No	NA	Complete	High-quality	100	DTR (high-confidence)	0	1		classified	based on 5/6 ORFs	NA	Microviridae	not classified	not classified
k141_1065542CR	4586	No	NA	Complete	High-quality	100	DTR (high-confidence)	0	1		classified	based on 6/6 ORFs	NA	Microviridae	NA	Microviridae sp.
k141_1070901CR	4624	No	NA	Complete	High-quality	100	DTR (high-confidence)	0	1		classified	based on 5/5 ORFs	NA	Microviridae	not classified	not classified
k141_1071369CR	4613	No	NA	Complete	High-quality	100	DTR (high-confidence)	0	1		classified	based on 5/7 ORFs	NA	Microviridae	not classified	not classified
k141_1073596CR	4417	No	NA	Complete	High-quality	100	DTR (high-confidence)	0	1		classified	based on 6/7 ORFs	NA	Microviridae	NA	Microviridae sp.
k141_1073793CR	3155	No	NA	Medium-quality	Genome-fragment	75.82	HMM-based (lower-bound)	0	1	low-confidence DTR	classified	based on 2/4 ORFs	not classified	not classified	not classified	not classified
k141_1073945CR	2046	No	NA	Low-quality	Genome-fragment	19.72	AAI-based (medium-confidence)	0	1.1	low-confidence DTR	classified	based on 3/3 ORFs	not classified	not classified	not classified	not classified
k141_1078167CR	4723	No	NA	Complete	High-quality	100	DTR (high-confidence)	0	1		classified	based on 6/6 ORFs	NA	Microviridae	not classified	not classified
k141_1078379CR	2086	No	NA	Complete	High-quality	100	DTR (medium-confidence)	0	1.1		classified	based on 3/3 ORFs	not classified	not classified	not classified	not classified
k141_1082602CR	2038	No	NA	Complete	High-quality	100	DTR (high-confidence)	0	1.1	no viral genes detected	classified	based on 2/3 ORFs	NA	unclassified CRESS	NA	CRESS virus sp.*
k141_1083529CR	2676	No	NA	Medium-quality	Genome-fragment	64.31	HMM-based (lower-bound)	0	1.05	low-confidence DTR	classified	based on 2/3 ORFs	NA	unclassified CRESS	NA	Apis mellifera virus-13
k141_1083850CR	2286	No	NA	Complete	High-quality	100	DTR (high-confidence)	0	1.1		classified	based on 3/3 ORFs	NA	unclassified CRESS	NA	Circular genetic element sp.
k141_1086242CR	4369	No	NA	Complete	High-quality	100	DTR (high-confidence)	0	1		classified	based on 4/5 ORFs	NA	Microviridae	NA	Microviridae sp.
k141_1086333CR	2538	No	NA	Complete	High-quality	100	DTR (high-confidence)	0	1.05		classified	based on 1/2 ORFs	NA	unclassified CRESS	NA	CRESS virus sp.*
k141_1087059CR	2367	No	NA	Complete	High-quality	100	DTR (high-confidence)	0	1.1		classified	based on 1/4 ORFs	NA	Circoviridae	NA	Avon-Heathcote Estuary associated circular virus 5
k141_1087665CR	3403	No	NA	Complete	High-quality	100	DTR (medium-confidence)	0	1		classified	based on 2/3 ORFs	NA	Circoviridae	NA	Circoviridae sp.
k141_1090080CR	2079	No	NA	Complete	High-quality	100	DTR (medium-confidence)	0	1.1		classified	based on 2/3 ORFs	NA	unclassified CRESS	NA	CRESS virus sp.*
k141_1090453CR	4385	No	NA	Complete	High-quality	100	DTR (high-confidence)	0	1		classified	based on 5/5 ORFs	NA	Microviridae	not classified	not classified
k141_1091947CR	2172	No	NA	Medium-quality	Genome-fragment	77.92	HMM-based (lower-bound)	0	1.1	low-confidence DTR	classified	based on 2/3 ORFs	not classified	not classified	not classified	not classified
k141_1092593CR	2239	No	NA	Complete	High-quality	100	DTR (high-confidence)	0	1.1		classified	based on 1/3 ORFs	NA	unclassified CRESS	NA	CRESS virus sp.*
k141_1094674CR	4995	No	NA	Complete	High-quality	100	DTR (high-confidence)	0	1		classified	based on 6/7 ORFs	NA	Microviridae	NA	Microviridae sp.
k141_1095071CR	2416	No	NA	Complete	High-quality	100	DTR (high-confidence)	0	1.1		classified	based on 1/4 ORFs	not classified	not classified	not classified	not classified
k141_1096350CR	7536	No	NA	Low-quality	Genome-fragment	4.07	AAI-based (medium-confidence)	0	1		classified	based on 6/8 ORFs	Caudovirales	Myoviridae	not classified	not classified
k141_1097986CR	2527	No	NA	Complete	High-quality	100	DTR (high-confidence)	0	1.1		classified	based on 1/3 ORFs	not classified	not classified	not classified	not classified
k141_1100031CR	2102	No	NA	Complete	High-quality	100	DTR (high-confidence)	0	1.1		classified	based on 3/3 ORFs	not classified	not classified	not classified	not classified
k141_1101263CR	5621	No	NA	Low-quality	Genome-fragment	12.91	AAI-based (high-confidence)	0	1		classified	based on 5/11 ORFs	Caudovirales	Siphoviridae	NA	Cellulophaga phage phi19
k141_1103661CR	2555	No	NA	Complete	High-quality	100	DTR (high-confidence)	0	1.05		classified	based on 2/2 ORFs	NA	unclassified CRESS	NA	CRESS virus sp.*
k141_110491CR	4441	No	NA	Complete	High-quality	100	DTR (high-confidence)	0	1		classified	based on 2/4 ORFs	NA	Microviridae	not classified	not classified
k141_1105530CR	2068	No	NA	Complete	High-quality	100	DTR (medium-confidence)	0	1.1		classified	based on 3/3 ORFs	not classified	not classified	not classified	not classified
k141_1106025CR	2201	No	NA	Complete	High-quality	100	DTR (high-confidence)	0	1.1		classified	based on 2/3 ORFs	NA	unclassified CRESS	NA	CRESS virus sp.*
k141_1108635CR	2162	No	NA	Complete	High-quality	100	DTR (high-confidence)	0	1.1		classified	based on 3/3 ORFs	NA	unclassified CRESS	NA	CRESS virus sp.*
k141_1110351CR	3262	No	NA	Not-determined	Genome-fragment	NA	NA	0	1	no viral genes detected; low-confidence DTR	classified	based on 2/4 ORFs	NA	unclassified CRESS	NA	Sewage-associated circular DNA virus-7
k141_1111518CR	4403	No	NA	Complete	High-quality	100	DTR (high-confidence)	0	1		classified	based on 6/6 ORFs	NA	Microviridae	NA	Microviridae sp.
k141_1112461CR	4182	No	NA	Complete	High-quality	100	DTR (high-confidence)	0	1		classified	based on 6/7 ORFs	NA	Microviridae	NA	Microviridae sp.
k141_1114857CR	2391	No	NA	Complete	High-quality	100	DTR (high-confidence)	0	1.1		classified	based on 1/3 ORFs	NA	unclassified CRESS	NA	CRESS virus sp.*
k141_1116755CR	4548	No	NA	Complete	High-quality	100	DTR (high-confidence)	0	1		classified	based on 5/8 ORFs	NA	Microviridae	not classified	not classified
k141_1118338CR	4300	No	NA	Complete	High-quality	100	DTR (high-confidence)	0	1		classified	based on 4/4 ORFs	NA	Microviridae	NA	Microviridae sp.
k141_1119454CR	2198	No	NA	Medium-quality	Genome-fragment	52.82	HMM-based (lower-bound)	0	1.1	low-confidence DTR	classified	based on 1/3 ORFs	NA	Geminiviridae	NA	Geminiviridae sp.
k141_1126898CR	4502	No	NA	Complete	High-quality	100	DTR (high-confidence)	0	1		classified	based on 5/6 ORFs	NA	Microviridae	not classified	not classified
k141_1130512CR	2519	No	NA	Medium-quality	Genome-fragment	60.53	HMM-based (lower-bound)	0	1.05	low-confidence DTR	classified	based on 2/3 ORFs	NA	unclassified CRESS	NA	CRESS virus sp.*
k141_1132299CR	3091	No	NA	Medium-quality	Genome-fragment	74.28	HMM-based (lower-bound)	0	1	low-confidence DTR	classified	based on 1/4 ORFs	NA	Circoviridae	not classified	not classified
k141_1134054CR	12761	No	NA	Low-quality	Genome-fragment	32.76	AAI-based (medium-confidence)	0	1		classified	based on 5/10 ORFs	Caudovirales	Podoviridae	NA	Pelagibacter phage HTVC010P
k141_1135536CR	5500	No	NA	Low-quality	Genome-fragment	16.28	AAI-based (high-confidence)	0	1		classified	based on 3/8 ORFs	Caudovirales	Siphoviridae	Inhavirus	Nonlabens virus P12024L*
k141_1135794CR	3103	No	NA	Complete	High-quality	100	DTR (high-confidence)	0	1		classified	based on 1/3 ORFs	NA	unclassified CRESS	NA	CRESS virus sp.*
k141_1136788CR	2247	No	NA	Medium-quality	Genome-fragment	54	HMM-based (lower-bound)	0	1.1	low-confidence DTR	classified	based on 1/3 ORFs	NA	unclassified CRESS	NA	CRESS virus sp.*
k141_1138834CR	2242	No	NA	Complete	High-quality	100	DTR (high-confidence)	0	1.1		classified	based on 3/3 ORFs	NA	unclassified CRESS	NA	Gastropod associated circular ssDNA virus
k141_1150656CR	4452	No	NA	Complete	High-quality	100	DTR (high-confidence)	0	1		classified	based on 5/6 ORFs	NA	Microviridae	not classified	not classified
k141_1155807CR	3098	No	NA	Complete	High-quality	100	DTR (high-confidence)	0	1		classified	based on 2/3 ORFs	NA	unclassified CRESS	NA	CRESS virus sp.*
k141_1159334CR	6953	Yes	NA	Not-determined	Genome-fragment	NA	NA	0	1	no viral genes detected	classified	based on 2/6 ORFs	NA	not classified	NA	Leptospira phage vb_LkmZ_Bejolso9-LE1
k141_1188283CR	7427	No	NA	Low-quality	Genome-fragment	22.82	AAI-based (high-confidence)	0	1		classified	based on 4/10 ORFs	Caudovirales	Siphoviridae	not classified	not classified
k141_1192678CR	8650	No	NA	Low-quality	Genome-fragment	15.21	AAI-based (medium-confidence)	0	1		classified	based on 7/11 ORFs	NA	not classified	NA	Gammaproteobacteria virus GOV_bin_2604
k141_1218089CR	14445	No	NA	Not-determined	Genome-fragment	NA	NA	0	1	no viral genes detected	classified	based on 8/10 ORFs	not classified	not classified	not classified	not classified
k141_123350CR	4232	No	NA	Complete	High-quality	100	DTR (high-confidence)	0	1		classified	based on 3/6 ORFs	NA	Microviridae	NA	Microviridae sp.
k141_123443CR	4345	No	NA	Complete	High-quality	100	DTR (high-confidence)	0	1		classified	based on 6/7 ORFs	NA	Microviridae	not classified	not classified
k141_124111CR	2006	No	NA	Complete	High-quality	100	DTR (high-confidence)	0	1.1		classified	based on 2/4 ORFs	NA	Circoviridae	NA	Circoviridae sp.
k141_131599CR	4597	No	NA	Not-determined	Genome-fragment	NA	NA	0	1	no viral genes detected; low-confidence DTR	unclassified	no hits to database		not classified
k141_13504CR	9207	No	NA	Low-quality	Genome-fragment	4.61	AAI-based (high-confidence)	0	1		classified	based on 6/6 ORFs	Caudovirales	Myoviridae	NA	Synechococcus phage Bellamy
k141_150585CR	10587	No	NA	Low-quality	Genome-fragment	14.33	HMM-based (lower-bound)	0	1		classified	based on 1/18 ORFs	NA	not classified	NA	ANMV-1 virus
k141_155918CR	5924	No	NA	Low-quality	Genome-fragment	10.02	AAI-based (high-confidence)	0	1		classified	based on 1/9 ORFs	NA	not classified	NA	Gammaproteobacteria virus GOV_bin_2604
k141_162079CR	2143	No	NA	Complete	High-quality	100	DTR (high-confidence)	0	1.1		classified	based on 3/3 ORFs	NA	Circoviridae	NA	Avon-Heathcote Estuary associated circular virus 5
k141_162309CR	14760	No	NA	Low-quality	Genome-fragment	42.35	AAI-based (medium-confidence)	0	1		classified	based on 14/21 ORFs	Caudovirales	Myoviridae	Peduovirus	not classified
k141_16871CR	2068	No	NA	Complete	High-quality	100	DTR (high-confidence)	0	1.1		classified	based on 2/2 ORFs	NA	unclassified CRESS	NA	CRESS virus sp.*
k141_169892CR	12111	No	NA	Low-quality	Genome-fragment	29.13	AAI-based (medium-confidence)	0	1		classified	based on 12/19 ORFs	Caudovirales	Siphoviridae	not classified	not classified
k141_187394CR	3426	No	NA	Complete	High-quality	100	DTR (high-confidence)	0	1		classified	based on 3/5 ORFs	NA	unclassified CRESS	NA	CRESS virus sp.*
k141_189731CR	2397	No	NA	Complete	High-quality	100	DTR (high-confidence)	0	1.1		classified	based on 1/2 ORFs	NA	Circoviridae	not classified	not classified
k141_199575CR	13430	No	NA	Low-quality	Genome-fragment	15.55	HMM-based (lower-bound)	0	1		classified	based on 4/36 ORFs	Caudovirales	Podoviridae	not classified	not classified
k141_199576CR	4255	No	NA	Complete	High-quality	100	DTR (high-confidence)	0	1		classified	based on 5/7 ORFs	NA	Microviridae	NA	Microviridae sp.
k141_205168CR	2422	No	NA	Medium-quality	Genome-fragment	58.2	HMM-based (lower-bound)	0	1.1	low-confidence DTR	classified	based on 3/3 ORFs	not classified	not classified	not classified	not classified
k141_205551CR	4342	No	NA	Complete	High-quality	100	DTR (high-confidence)	0	1		classified	based on 6/8 ORFs	NA	Microviridae	NA	Microviridae sp.
k141_205728CR	2180	No	NA	Complete	High-quality	100	DTR (high-confidence)	0	1.1		classified	based on 2/3 ORFs	NA	unclassified CRESS	NA	CRESS virus sp.*
k141_207793CR	2046	No	NA	Medium-quality	Genome-fragment	71.06	AAI-based (medium-confidence)	0	1.1	low-confidence DTR	classified	based on 3/3 ORFs	NA	Circoviridae	not classified	not classified
k141_216244CR	4629	No	NA	Complete	High-quality	100	DTR (high-confidence)	0	1		classified	based on 6/6 ORFs	NA	Microviridae	not classified	not classified
k141_227111CR	7663	No	NA	Low-quality	Genome-fragment	4.13	AAI-based (medium-confidence)	0	1		classified	based on 4/4 ORFs	Caudovirales	Myoviridae	NA	Pelagibacter phage HTVC008M
k141_229031CR	4367	No	NA	Complete	High-quality	100	DTR (high-confidence)	0	1		classified	based on 6/6 ORFs	NA	Microviridae	not classified	not classified
k141_229588CR	14748	No	NA	Low-quality	Genome-fragment	24.71	AAI-based (medium-confidence)	0	1		classified	based on 8/10 ORFs	Caudovirales	Siphoviridae	not classified	not classified
k141_25600CR	2041	No	NA	Complete	High-quality	100	DTR (high-confidence)	0	1.1		classified	based on 2/2 ORFs	not classified	not classified	not classified	not classified
k141_271002CR	8643	Yes	7058	Low-quality	Genome-fragment	4.17	AAI-based (medium-confidence)	18.34	1		classified	based on 6/6 ORFs	not classified	not classified	not classified	not classified
k141_275341CR	2042	No	NA	Low-quality	Genome-fragment	49.07	HMM-based (lower-bound)	0	1.1	low-confidence DTR	classified	based on 3/3 ORFs	NA	unclassified CRESS	NA	CRESS virus sp.*
k141_282869CR	2108	No	NA	Complete	High-quality	100	DTR (high-confidence)	0	1.1		classified	based on 3/3 ORFs	NA	Circoviridae	not classified	not classified
k141_288092CR	2166	No	NA	Complete	High-quality	100	DTR (high-confidence)	0	1.1		classified	based on 3/3 ORFs	NA	Circoviridae	NA	Circoviridae sp.
k141_288542CR	2321	No	NA	Complete	High-quality	100	DTR (high-confidence)	0	1.1		classified	based on 3/3 ORFs	NA	Circoviridae	NA	Circoviridae sp.
k141_291584CR	2811	No	NA	Medium-quality	Genome-fragment	67.55	HMM-based (lower-bound)	0	1.05	low-confidence DTR	classified	based on 3/4 ORFs	not classified	not classified	not classified	not classified
k141_297954CR	2754	No	NA	Not-determined	Genome-fragment	NA	NA	0	1	no viral genes detected; low-confidence DTR	classified	based on 1/4 ORFs	NA	unclassified CRESS	NA	CRESS virus sp.*
k141_29898CR	8416	No	NA	Low-quality	Genome-fragment	16.41	AAI-based (medium-confidence)	0	1		classified	based on 5/9 ORFs	Caudovirales	Podoviridae	not classified	not classified
k141_300086CR	2143	No	NA	Complete	High-quality	100	DTR (high-confidence)	0	1.1		classified	based on 1/3 ORFs	NA	unclassified CRESS	NA	CRESS virus sp.*
k141_302310CR	4428	No	NA	Complete	High-quality	100	DTR (high-confidence)	0	1		classified	based on 3/5 ORFs	NA	Microviridae	NA	Microviridae sp.
k141_308032CR	12592	No	NA	Low-quality	Genome-fragment	6.15	AAI-based (medium-confidence)	0	1		classified	based on 9/10 ORFs	Caudovirales	Myoviridae	not classified	not classified
k141_30815CR	4216	No	NA	Complete	High-quality	100	DTR (high-confidence)	0	1		classified	based on 3/5 ORFs	NA	Microviridae	NA	Microviridae sp.
k141_308463CR	4370	No	NA	Complete	High-quality	100	DTR (high-confidence)	0	1		classified	based on 4/6 ORFs	NA	Microviridae	not classified	not classified
k141_308573CR	2243	No	NA	Medium-quality	Genome-fragment	57.57	AAI-based (medium-confidence)	0	1.1	low-confidence DTR	classified	based on 2/3 ORFs	NA	unclassified CRESS	NA	CRESS virus sp.*
k141_309813CR	10568	No	NA	Low-quality	Genome-fragment	16.18	HMM-based (lower-bound)	0	1		classified	based on 7/12 ORFs	Caudovirales	Siphoviridae	not classified	not classified
k141_313327CR	5532	No	NA	Low-quality	Genome-fragment	13.03	AAI-based (high-confidence)	0	1		classified	based on 5/7 ORFs	Caudovirales	Myoviridae	Jilinvirus	Pseudomonas phage PPpW-3
k141_317852CR	2373	No	NA	Complete	High-quality	100	DTR (high-confidence)	0	1.1		classified	based on 3/4 ORFs	NA	Circoviridae	NA	Avon-Heathcote Estuary associated circular virus 14
k141_340430CR	4359	No	NA	Complete	High-quality	100	DTR (high-confidence)	0	1		classified	based on 6/6 ORFs	NA	Microviridae	not classified	not classified
k141_343149CR	5734	No	NA	Low-quality	Genome-fragment	7.48	HMM-based (lower-bound)	0	1		classified	based on 3/8 ORFs	Caudovirales	Podoviridae	NA	Cronobacter phage vB_CsaP_Ss1
k141_34988CR	2610	No	NA	Complete	High-quality	100	DTR (high-confidence)	0	1.1		classified	based on 5/6 ORFs	NA	not classified	NA	Circular genetic element sp.
k141_352370CR	2328	No	NA	Complete	High-quality	100	DTR (high-confidence)	0	1.1		classified	based on 3/3 ORFs	NA	Circoviridae	NA	Circoviridae sp.
k141_352735CR	12369	No	NA	Low-quality	Genome-fragment	25.35	HMM-based (lower-bound)	0	1		classified	based on 7/12 ORFs	Caudovirales	Podoviridae	not classified	not classified
k141_353572CR	7289	No	NA	Not-determined	Genome-fragment	NA	NA	0	1	no viral genes detected	classified	based on 4/8 ORFs	Caudovirales	unclassified Caudovirales	not classified	not classified
k141_359836CR	4531	No	NA	Complete	High-quality	100	DTR (high-confidence)	0	1		classified	based on 7/7 ORFs	NA	Microviridae	NA	Microviridae sp.
k141_368574CR	2110	No	NA	Complete	High-quality	100	DTR (medium-confidence)	0	1.1		classified	based on 2/4 ORFs	NA	unclassified CRESS	NA	CRESS virus sp.*
k141_385579CR	17284	No	NA	Low-quality	Genome-fragment	29.5	AAI-based (high-confidence)	0	1		classified	based on 9/21 ORFs	Caudovirales	Siphoviridae	not classified	not classified
k141_39844CR	2000	No	NA	Complete	High-quality	100	DTR (medium-confidence)	0	1.1		classified	based on 2/3 ORFs	NA	Circoviridae	NA	Avon-Heathcote Estuary associated circular virus 1
k141_404237CR	5083	No	NA	High-quality	High-quality	100	AAI-based (medium-confidence)	0	1		classified	based on 4/5 ORFs	NA	Microviridae	NA	Microviridae sp.
k141_414131CR	6254	No	NA	Low-quality	Genome-fragment	4.97	AAI-based (high-confidence)	0	1		classified	based on 1/7 ORFs	Caudovirales	Siphoviridae	not classified	not classified
k141_4353CR	6189	No	NA	Low-quality	Genome-fragment	5.46	HMM-based (lower-bound)	0	1		classified	based on 8/12 ORFs	Caudovirales	Myoviridae	not classified	not classified
k141_442859CR	6206	No	NA	Low-quality	Genome-fragment	17.01	AAI-based (medium-confidence)	0	1		classified	based on 4/7 ORFs	Caudovirales	Podoviridae	not classified	not classified
k141_450946CR	5729	No	NA	Low-quality	Genome-fragment	12.51	AAI-based (high-confidence)	0	1		classified	based on 5/7 ORFs	Caudovirales	Podoviridae	NA	Podoviridae sp.
k141_451346CR	5562	Yes	NA	Not-determined	Genome-fragment	NA	NA	0	1	no viral genes detected	classified	based on 5/7 ORFs	Caudovirales	Myoviridae	not classified	not classified
k141_45931CR	5290	No	NA	Low-quality	Genome-fragment	9.83	AAI-based (medium-confidence)	0	1		classified	based on 5/10 ORFs	Caudovirales	Podoviridae	NA	Puniceispirillum phage HMO-2011
k141_467327CR	8755	No	NA	Low-quality	Genome-fragment	7.75	HMM-based (lower-bound)	0	1		classified	based on 4/23 ORFs	Caudovirales	Siphoviridae	NA	Flavobacterium phage 11b
k141_471948CR	6651	No	NA	Low-quality	Genome-fragment	11.51	AAI-based (medium-confidence)	0	1		classified	based on 7/11 ORFs	not classified	not classified	not classified	not classified
k141_501360CR	2011	No	NA	Complete	High-quality	100	DTR (high-confidence)	0	1.1		classified	based on 3/4 ORFs	NA	unclassified CRESS	NA	CRESS virus sp.*
k141_504747CR	11346	No	NA	Low-quality	Genome-fragment	0.91	HMM-based (lower-bound)	0	1		classified	based on 4/11 ORFs	NA	Lavidaviridae	NA	Qinghai Lake virophage
k141_511630CR	2065	No	NA	Complete	High-quality	100	DTR (high-confidence)	0	1.1		classified	based on 3/3 ORFs	not classified	not classified	not classified	not classified
k141_51824CR	4451	No	NA	Complete	High-quality	100	DTR (high-confidence)	0	1		classified	based on 5/5 ORFs	NA	Microviridae	not classified	not classified
k141_525908CR	2328	No	NA	Complete	High-quality	100	DTR (high-confidence)	0	1.1		classified	based on 1/3 ORFs	NA	Circoviridae	NA	Primnoa pacifica coral associated circular virus
k141_535832CR	18587	No	NA	Low-quality	Genome-fragment	41.56	AAI-based (medium-confidence)	0	1		classified	based on 12/18 ORFs	Caudovirales	Podoviridae	NA	Podoviridae sp.
k141_542473CR	4536	No	NA	Complete	High-quality	100	DTR (high-confidence)	0	1		classified	based on 5/6 ORFs	NA	Microviridae	not classified	not classified
k141_554036CR	9028	No	NA	Low-quality	Genome-fragment	14.03	HMM-based (lower-bound)	0	1		classified	based on 8/14 ORFs	Caudovirales	Siphoviridae	not classified	not classified
k141_554573CR	14498	No	NA	Low-quality	Genome-fragment	23.2	HMM-based (lower-bound)	0	1		classified	based on 11/16 ORFs	Caudovirales	Siphoviridae	not classified	not classified
k141_555759CR	6603	No	NA	Low-quality	Genome-fragment	13.14	AAI-based (medium-confidence)	0	1		classified	based on 6/9 ORFs	Caudovirales	unclassified Caudovirales	not classified	not classified
k141_557352CR	6156	No	NA	Low-quality	Genome-fragment	8.03	HMM-based (lower-bound)	0	1		classified	based on 2/6 ORFs	Caudovirales	Podoviridae	NA	Cronobacter phage vB_CsaP_Ss1
k141_560054CR	8119	No	NA	Not-determined	Genome-fragment	NA	NA	0	1	no viral genes detected	classified	based on 9/10 ORFs	not classified	not classified	not classified	not classified
k141_566576CR	7791	No	NA	Low-quality	Genome-fragment	3.97	AAI-based (medium-confidence)	0	1		classified	based on 6/8 ORFs	Caudovirales	Myoviridae	not classified	not classified
k141_571965CR	16936	No	NA	Low-quality	Genome-fragment	33.56	AAI-based (medium-confidence)	0	1		classified	based on 8/23 ORFs	Caudovirales	unclassified Caudovirales	not classified	not classified
k141_582127CR	2346	No	NA	Complete	High-quality	100	DTR (high-confidence)	0	1		classified	based on 3/3 ORFs	NA	unclassified CRESS	NA	CRESS virus sp.*
k141_586283CR	2519	No	NA	Complete	High-quality	100	DTR (high-confidence)	0	1.05		classified	based on 2/2 ORFs	not classified	not classified	not classified	not classified
k141_590927CR	10904	No	NA	Low-quality	Genome-fragment	18.15	AAI-based (high-confidence)	0	1		classified	based on 6/10 ORFs	Caudovirales	Siphoviridae	not classified	not classified
k141_593504CR	4520	No	NA	Complete	High-quality	100	DTR (high-confidence)	0	1		classified	based on 6/7 ORFs	NA	Microviridae	not classified	not classified
k141_59459CR	4414	No	NA	Complete	High-quality	100	DTR (high-confidence)	0	1		classified	based on 6/6 ORFs	NA	Microviridae	NA	Microviridae sp.
k141_596732CR	4427	No	NA	Complete	High-quality	100	DTR (high-confidence)	0	1		classified	based on 5/7 ORFs	NA	Microviridae	NA	Microviridae sp.
k141_600692CR	5647	No	NA	Low-quality	Genome-fragment	1.54	AAI-based (medium-confidence)	0	1		classified	based on 7/9 ORFs	Caudovirales	Myoviridae	NA	Xanthomonas phage XacN1
k141_604178CR	5960	No	NA	Low-quality	Genome-fragment	2.6	HMM-based (lower-bound)	0	1		classified	based on 3/6 ORFs	Caudovirales	Myoviridae	not classified	not classified
k141_609173CR	5253	No	NA	Low-quality	Genome-fragment	2.81	AAI-based (medium-confidence)	0	1		classified	based on 4/7 ORFs	Caudovirales	Myoviridae	not classified	not classified
k141_612561CR	4310	No	NA	Complete	High-quality	100	DTR (high-confidence)	0	1		classified	based on 5/5 ORFs	NA	Microviridae	not classified	not classified
k141_623030CR	4558	No	NA	Complete	High-quality	100	DTR (high-confidence)	0	1		classified	based on 5/5 ORFs	NA	Microviridae	NA	Microviridae sp.
k141_625452CR	6705	No	NA	Low-quality	Genome-fragment	11.52	AAI-based (high-confidence)	0	1	no viral genes detected	classified	based on 2/12 ORFs	Caudovirales	unclassified Caudovirales	not classified	not classified
k141_627115CR	5434	No	NA	Low-quality	Genome-fragment	4.92	HMM-based (lower-bound)	0	1		classified	based on 3/3 ORFs	Caudovirales	Siphoviridae	not classified	not classified
k141_62779CR	3178	No	NA	Complete	High-quality	100	DTR (high-confidence)	0	1		classified	based on 3/4 ORFs	NA	unclassified CRESS	NA	CRESS virus sp.*
k141_635329CR	7459	No	NA	Low-quality	Genome-fragment	4.98	HMM-based (lower-bound)	0	1		classified	based on 6/9 ORFs	Caudovirales	Myoviridae	not classified	not classified
k141_637878CR	6492	No	NA	Low-quality	Genome-fragment	16.74	AAI-based (medium-confidence)	0	1		classified	based on 6/13 ORFs	Caudovirales	Podoviridae	NA	Cronobacter phage vB_CsaP_Ss1
k141_641473CR	8630	No	NA	Low-quality	Genome-fragment	16.18	AAI-based (high-confidence)	0	1		classified	based on 9/12 ORFs	Caudovirales	Myoviridae	not classified	not classified
k141_64238CR	5033	No	NA	High-quality	High-quality	100	AAI-based (medium-confidence)	0	1		classified	based on 6/8 ORFs	NA	Microviridae	NA	Microviridae sp.
k141_64557CR	5898	No	NA	Low-quality	Genome-fragment	11.43	AAI-based (high-confidence)	0	1		classified	based on 3/6 ORFs	Caudovirales	Podoviridae	NA	Puniceispirillum phage HMO-2011
k141_65165CR	5026	No	NA	Low-quality	Genome-fragment	12.25	AAI-based (medium-confidence)	0	1		classified	based on 4/10 ORFs	Caudovirales	Siphoviridae	not classified	not classified
k141_673861CR	4323	No	NA	Complete	High-quality	100	DTR (high-confidence)	0	1		classified	based on 5/7 ORFs	NA	Microviridae	NA	Microviridae sp.
k141_693234CR	4225	No	NA	Complete	High-quality	100	DTR (high-confidence)	0	1		classified	based on 5/6 ORFs	NA	Microviridae	NA	Microviridae sp.
k141_702691CR	5902	No	NA	Not-determined	Genome-fragment	NA	NA	0	1	no viral genes detected	classified	based on 4/7 ORFs	not classified	not classified	not classified	not classified
k141_72957CR	10805	No	NA	Low-quality	Genome-fragment	18.82	AAI-based (medium-confidence)	0	1		classified	based on 8/14 ORFs	Caudovirales	unclassified Caudovirales	not classified	not classified
k141_7350CR	12905	No	NA	Low-quality	Genome-fragment	21.68	AAI-based (medium-confidence)	0	1		classified	based on 7/15 ORFs	NA	not classified	NA	Gammaproteobacteria virus GOV_bin_2604
k141_738399CR	4502	No	NA	Complete	High-quality	100	DTR (high-confidence)	0	1		classified	based on 6/6 ORFs	NA	Microviridae	not classified	not classified
k141_738957CR	11928	No	NA	Low-quality	Genome-fragment	19.85	AAI-based (high-confidence)	0	1		classified	based on 7/19 ORFs	Caudovirales	Siphoviridae	not classified	not classified
k141_748503CR	10997	No	NA	Low-quality	Genome-fragment	18.68	AAI-based (high-confidence)	0	1		classified	based on 3/12 ORFs	NA	not classified	NA	Gammaproteobacteria virus GOV_bin_2604
k141_749576CR	5759	No	NA	Low-quality	Genome-fragment	3.18	HMM-based (lower-bound)	0	1		classified	based on 5/17 ORFs	Caudovirales	Siphoviridae	not classified	not classified
k141_756141CR	2435	No	NA	Complete	High-quality	100	DTR (high-confidence)	0	1.1		classified	based on 2/4 ORFs	NA	unclassified CRESS	NA	CRESS virus sp.*
k141_756165CR	6560	No	NA	Low-quality	Genome-fragment	8.24	HMM-based (lower-bound)	0	1		classified	based on 4/13 ORFs	Caudovirales	Podoviridae	NA	Vibrio phage PVA1
k141_757065CR	4350	No	NA	Complete	High-quality	100	DTR (high-confidence)	0	1		classified	based on 4/7 ORFs	NA	Microviridae	NA	Microviridae sp.
k141_757652CR	4460	No	NA	Complete	High-quality	100	DTR (high-confidence)	0	1		classified	based on 6/6 ORFs	NA	Microviridae	NA	Microviridae sp.
k141_757995CR	2359	No	NA	Complete	High-quality	100	DTR (high-confidence)	0	1.1		classified	based on 3/3 ORFs	not classified	not classified	not classified	not classified
k141_760453CR	19723	No	NA	Low-quality	Genome-fragment	45.8	AAI-based (medium-confidence)	0	1		classified	based on 18/27 ORFs	Caudovirales	Siphoviridae	not classified	not classified
k141_761731CR	2326	No	NA	Complete	High-quality	100	DTR (high-confidence)	0	1.1		classified	based on 2/3 ORFs	NA	Circoviridae	NA	Circoviridae sp.
k141_762723CR	2060	No	NA	Complete	High-quality	100	DTR (high-confidence)	0	1.1		classified	based on 2/2 ORFs	not classified	not classified	not classified	not classified
k141_765350CR	4534	No	NA	Complete	High-quality	100	DTR (high-confidence)	0	1		classified	based on 6/6 ORFs	NA	Microviridae	NA	Microviridae sp.
k141_766347CR	4436	No	NA	Complete	High-quality	100	DTR (high-confidence)	0	1		classified	based on 6/6 ORFs	NA	Microviridae	NA	Microviridae sp.
k141_767550CR	4269	No	NA	Complete	High-quality	100	DTR (high-confidence)	0	1		classified	based on 5/7 ORFs	NA	Microviridae	NA	Microviridae sp.
k141_767738CR	4316	No	NA	Complete	High-quality	100	DTR (high-confidence)	0	1		classified	based on 4/6 ORFs	NA	Microviridae	NA	Microviridae sp.
k141_768431CR	4295	No	NA	Complete	High-quality	100	DTR (high-confidence)	0	1		classified	based on 4/4 ORFs	NA	Microviridae	not classified	not classified
k141_769322CR	4445	No	NA	Complete	High-quality	100	DTR (high-confidence)	0	1		classified	based on 6/6 ORFs	NA	Microviridae	not classified	not classified
k141_769629CR	7561	No	NA	Low-quality	Genome-fragment	3.95	AAI-based (high-confidence)	0	1		classified	based on 11/11 ORFs	Caudovirales	Myoviridae	not classified	not classified
k141_769968CR	4526	No	NA	Complete	High-quality	100	DTR (high-confidence)	0	1		classified	based on 5/5 ORFs	NA	Microviridae	not classified	not classified
k141_770075CR	2245	No	NA	Complete	High-quality	100	DTR (medium-confidence)	0	1.1		classified	based on 2/3 ORFs	NA	unclassified CRESS	NA	Circular genetic element sp.
k141_770652CR	4751	No	NA	Complete	High-quality	100	DTR (high-confidence)	0	1		classified	based on 5/5 ORFs	NA	Microviridae	NA	Microviridae sp.
k141_772018CR	4328	No	NA	Complete	High-quality	100	DTR (high-confidence)	0	1		classified	based on 5/7 ORFs	NA	Microviridae	NA	Microviridae sp.
k141_772848CR	4320	No	NA	Complete	High-quality	100	DTR (high-confidence)	0	1		classified	based on 4/6 ORFs	NA	Microviridae	not classified	not classified
k141_773415CR	4381	No	NA	Complete	High-quality	100	DTR (high-confidence)	0	1		classified	based on 4/8 ORFs	NA	Microviridae	not classified	not classified
k141_776031CR	4427	No	NA	Complete	High-quality	100	DTR (high-confidence)	0	1		classified	based on 6/6 ORFs	NA	Microviridae	not classified	not classified
k141_776641CR	2472	No	NA	Complete	High-quality	100	DTR (high-confidence)	0	1.1		classified	based on 2/2 ORFs	NA	unclassified CRESS	NA	CRESS virus sp.*
k141_776897CR	4446	No	NA	Complete	High-quality	100	DTR (high-confidence)	0	1		classified	based on 5/6 ORFs	NA	Microviridae	NA	Microviridae sp.
k141_778396CR	4728	No	NA	Complete	High-quality	100	DTR (high-confidence)	0	1		classified	based on 6/7 ORFs	NA	Microviridae	not classified	not classified
k141_778838CR	4634	No	NA	Complete	High-quality	100	DTR (high-confidence)	0	1		classified	based on 5/7 ORFs	NA	Microviridae	not classified	not classified
k141_780811CR	4400	No	NA	Complete	High-quality	100	DTR (high-confidence)	0	1		classified	based on 5/6 ORFs	NA	Microviridae	not classified	not classified
k141_781988CR	2528	No	NA	Complete	High-quality	100	DTR (high-confidence)	0	1.1	no viral genes detected	classified	based on 2/4 ORFs	NA	unclassified CRESS	NA	CRESS virus sp.*
k141_783042CR	4520	No	NA	Complete	High-quality	100	DTR (high-confidence)	0	1		classified	based on 5/5 ORFs	NA	Microviridae	not classified	not classified
k141_78400CR	2007	No	NA	Medium-quality	Genome-fragment	71.42	HMM-based (lower-bound)	0	1.1	low-confidence DTR	classified	based on 3/3 ORFs	NA	Circoviridae	NA	Circoviridae sp.
k141_784278CR	2116	No	NA	Medium-quality	Genome-fragment	50.85	HMM-based (lower-bound)	0	1.1	low-confidence DTR	classified	based on 3/3 ORFs	not classified	not classified	not classified	not classified
k141_784747CR	4588	No	NA	Complete	High-quality	100	DTR (high-confidence)	0	1		classified	based on 6/7 ORFs	NA	Microviridae	not classified	not classified
k141_787622CR	4164	No	NA	Complete	High-quality	100	DTR (high-confidence)	0	1		classified	based on 6/7 ORFs	NA	Microviridae	NA	Microviridae sp.
k141_791110CR	4473	No	NA	Complete	High-quality	100	DTR (high-confidence)	0	1		classified	based on 6/6 ORFs	NA	Microviridae	NA	Microviridae sp.
k141_791768CR	2718	No	NA	Medium-quality	Genome-fragment	65.31	HMM-based (lower-bound)	0	1.05	low-confidence DTR	classified	based on 2/3 ORFs	NA	Circoviridae	not classified	not classified
k141_791947CR	5248	No	NA	Not-determined	Genome-fragment	NA	NA	0	1	no viral genes detected	classified	based on 2/6 ORFs	NA	not classified	NA	Thermococcus prieurii virus 1
k141_793038CR	4369	No	NA	Complete	High-quality	100	DTR (high-confidence)	0	1		classified	based on 5/7 ORFs	NA	Microviridae	not classified	not classified
k141_794501CR	7301	No	NA	Low-quality	Genome-fragment	18.8	AAI-based (high-confidence)	0	1		classified	based on 4/7 ORFs	Caudovirales	unclassified Caudovirales	not classified	not classified
k141_795106CR	4667	No	NA	Complete	High-quality	100	DTR (high-confidence)	0	1		classified	based on 5/7 ORFs	NA	Microviridae	not classified	not classified
k141_795127CR	4548	No	NA	Complete	High-quality	100	DTR (high-confidence)	0	1		classified	based on 6/7 ORFs	NA	Microviridae	not classified	not classified
k141_797072CR	4267	No	NA	Complete	High-quality	100	DTR (high-confidence)	0	1		classified	based on 6/6 ORFs	NA	Microviridae	NA	Microviridae sp.
k141_797445CR	4401	No	NA	Complete	High-quality	100	DTR (high-confidence)	0	1		classified	based on 5/5 ORFs	NA	Microviridae	not classified	not classified
k141_797896CR	4531	No	NA	Complete	High-quality	100	DTR (high-confidence)	0	1		classified	based on 6/7 ORFs	NA	Microviridae	not classified	not classified
k141_798779CR	8919	No	NA	Low-quality	Genome-fragment	4.27	AAI-based (medium-confidence)	0	1		classified	based on 16/19 ORFs	Caudovirales	Myoviridae	not classified	not classified
k141_798862CR	5382	No	NA	Low-quality	Genome-fragment	12.61	AAI-based (medium-confidence)	0	1		classified	based on 2/7 ORFs	Caudovirales	Podoviridae	Myxoctovirus	Myxococcus virus Mx8*
k141_800250CR	4511	No	NA	Complete	High-quality	100	DTR (high-confidence)	0	1		classified	based on 5/7 ORFs	NA	Microviridae	not classified	not classified
k141_800535CR	11993	No	NA	Low-quality	Genome-fragment	28.31	AAI-based (medium-confidence)	0	1		classified	based on 13/16 ORFs	Caudovirales	Siphoviridae	not classified	not classified
k141_800591CR	6467	No	NA	Low-quality	Genome-fragment	23.83	AAI-based (medium-confidence)	0	1		classified	based on 2/9 ORFs	Caudovirales	Podoviridae	not classified	not classified
k141_804401CR	2465	No	NA	Complete	High-quality	100	DTR (high-confidence)	0	1.1		classified	based on 2/3 ORFs	NA	Circoviridae	NA	Circoviridae sp.
k141_805165CR	4307	No	NA	Complete	High-quality	100	DTR (high-confidence)	0	1		classified	based on 5/7 ORFs	NA	Microviridae	not classified	not classified
k141_806462CR	4378	No	NA	Complete	High-quality	100	DTR (high-confidence)	0	1		classified	based on 5/6 ORFs	NA	Microviridae	not classified	not classified
k141_806926CR	4479	No	NA	Complete	High-quality	100	DTR (high-confidence)	0	1		classified	based on 6/7 ORFs	NA	Microviridae	not classified	not classified
k141_808253CR	4149	No	NA	Complete	High-quality	100	DTR (high-confidence)	0	1		classified	based on 3/6 ORFs	NA	Microviridae	NA	Microviridae sp.
k141_809624CR	2124	No	NA	Complete	High-quality	100	DTR (high-confidence)	0	1.1		classified	based on 2/4 ORFs	NA	unclassified CRESS	NA	CRESS virus sp.*
k141_809820CR	4448	No	NA	Complete	High-quality	100	DTR (high-confidence)	0	1		classified	based on 6/7 ORFs	NA	Microviridae	not classified	not classified
k141_811291CR	4510	No	NA	Complete	High-quality	100	DTR (high-confidence)	0	1		classified	based on 4/7 ORFs	NA	Microviridae	not classified	not classified
k141_811462CR	4373	No	NA	Complete	High-quality	100	DTR (high-confidence)	0	1		classified	based on 5/7 ORFs	NA	Microviridae	not classified	not classified
k141_812728CR	4441	No	NA	Complete	High-quality	100	DTR (high-confidence)	0	1		classified	based on 6/6 ORFs	NA	Microviridae	NA	Microviridae sp.
k141_814062CR	4542	No	NA	Complete	High-quality	100	DTR (high-confidence)	0	1		classified	based on 5/7 ORFs	NA	Microviridae	not classified	not classified
k141_815870CR	4398	No	NA	Complete	High-quality	100	DTR (high-confidence)	0	1		classified	based on 5/6 ORFs	NA	Microviridae	not classified	not classified
k141_817004CR	6561	No	NA	Low-quality	Genome-fragment	15.78	AAI-based (high-confidence)	0	1		classified	based on 6/15 ORFs	Caudovirales	Siphoviridae	not classified	not classified
k141_817758CR	4408	No	NA	Complete	High-quality	100	DTR (high-confidence)	0	1		classified	based on 5/5 ORFs	NA	Microviridae	NA	Microviridae sp.
k141_818271CR	2546	No	NA	Medium-quality	Genome-fragment	61.18	HMM-based (lower-bound)	0	1.1	low-confidence DTR	classified	based on 1/3 ORFs	NA	Circoviridae	NA	Avon-Heathcote Estuary associated circular virus 19
k141_819802CR	4306	No	NA	Complete	High-quality	100	DTR (high-confidence)	0	1		classified	based on 6/6 ORFs	NA	Microviridae	not classified	not classified
k141_820089CR	4271	No	NA	Complete	High-quality	100	DTR (high-confidence)	0	1		classified	based on 3/5 ORFs	NA	Microviridae	NA	Microviridae sp.
k141_823788CR	4426	No	NA	Complete	High-quality	100	DTR (high-confidence)	0	1		classified	based on 6/8 ORFs	NA	Microviridae	not classified	not classified
k141_823954CR	4393	No	NA	Complete	High-quality	100	DTR (high-confidence)	0	1		classified	based on 6/7 ORFs	NA	Microviridae	not classified	not classified
k141_824661CR	2173	No	NA	Complete	High-quality	100	DTR (high-confidence)	0	1.1		classified	based on 2/2 ORFs	NA	Circoviridae	NA	Circoviridae sp.
k141_826008CR	4422	No	NA	Complete	High-quality	100	DTR (high-confidence)	0	1		classified	based on 6/7 ORFs	NA	Microviridae	not classified	not classified
k141_827996CR	4244	No	NA	Complete	High-quality	100	DTR (high-confidence)	0	1		classified	based on 4/5 ORFs	NA	Microviridae	NA	Microviridae sp.
k141_828161CR	4335	No	NA	Complete	High-quality	100	DTR (high-confidence)	0	1		classified	based on 6/6 ORFs	NA	Microviridae	not classified	not classified
k141_829070CR	2458	No	NA	Complete	High-quality	100	DTR (high-confidence)	0	1.1		classified	based on 3/5 ORFs	NA	Circoviridae	NA	Avon-Heathcote Estuary associated circular virus 14
k141_829283CR	4271	No	NA	Complete	High-quality	100	DTR (high-confidence)	0	1		classified	based on 6/6 ORFs	NA	Microviridae	NA	Microviridae sp.
k141_8299CR	4261	No	NA	Complete	High-quality	100	DTR (high-confidence)	0	1		classified	based on 5/7 ORFs	NA	Microviridae	NA	Microviridae sp.
k141_830175CR	4525	No	NA	Complete	High-quality	100	DTR (high-confidence)	0	1		classified	based on 6/7 ORFs	NA	Microviridae	not classified	not classified
k141_830828CR	8652	No	NA	Low-quality	Genome-fragment	22.02	AAI-based (medium-confidence)	0	1		classified	based on 4/8 ORFs	Caudovirales	unclassified Caudovirales	not classified	not classified
k141_830962CR	5351	No	NA	High-quality	High-quality	100	AAI-based (medium-confidence)	0	1		classified	based on 7/8 ORFs	NA	Microviridae	NA	Microviridae sp.
k141_833249CR	4269	No	NA	Complete	High-quality	100	DTR (high-confidence)	0	1		classified	based on 6/6 ORFs	NA	Microviridae	not classified	not classified
k141_835355CR	2373	No	NA	Complete	High-quality	100	DTR (high-confidence)	0	1.1		classified	based on 2/3 ORFs	NA	Circoviridae	Circovirus	Bat circovirus
k141_835879CR	5505	No	NA	Complete	High-quality	100	DTR (high-confidence)	0	1		classified	based on 4/6 ORFs	NA	Microviridae	not classified	not classified
k141_836128CR	2854	No	NA	Complete	High-quality	100	DTR (medium-confidence)	0	1		classified	based on 2/2 ORFs	NA	Circoviridae	NA	Circoviridae sp.
k141_840053CR	7482	No	NA	Low-quality	Genome-fragment	14.35	AAI-based (high-confidence)	0	1		classified	based on 4/13 ORFs	Caudovirales	unclassified Caudovirales	not classified	not classified
k141_840373CR	4598	No	NA	Complete	High-quality	100	DTR (high-confidence)	0	1		classified	based on 5/6 ORFs	NA	Microviridae	NA	Microviridae sp.
k141_842400CR	4312	No	NA	Complete	High-quality	100	DTR (high-confidence)	0	1		classified	based on 5/6 ORFs	NA	Microviridae	NA	Microviridae sp.
k141_842579CR	4413	No	NA	Complete	High-quality	100	DTR (medium-confidence)	0	1		classified	based on 4/7 ORFs	NA	Microviridae	not classified	not classified
k141_843452CR	27286	No	NA	Medium-quality	Genome-fragment	68.95	AAI-based (medium-confidence)	0	1		classified	based on 7/42 ORFs	Caudovirales	Siphoviridae	not classified	not classified
k141_844752CR	4324	No	NA	Complete	High-quality	100	DTR (high-confidence)	0	1		classified	based on 5/5 ORFs	NA	Microviridae	NA	Microviridae sp.
k141_848433CR	2407	No	NA	Medium-quality	Genome-fragment	63.41	HMM-based (lower-bound)	0	1.1	low-confidence DTR	classified	based on 2/3 ORFs	NA	unclassified CRESS	NA	Dragonfly larvae associated circular virus-3
k141_851108CR	3189	No	NA	Not-determined	Genome-fragment	NA	NA	0	1	no viral genes detected; low-confidence DTR	classified	based on 3/4 ORFs	NA	unclassified CRESS	NA	CRESS virus sp.*
k141_852088CR	4411	No	NA	Complete	High-quality	100	DTR (high-confidence)	0	1		classified	based on 6/7 ORFs	NA	Microviridae	NA	Microviridae sp.
k141_852125CR	4402	No	NA	Complete	High-quality	100	DTR (high-confidence)	0	1		classified	based on 6/6 ORFs	NA	Microviridae	not classified	not classified
k141_852758CR	2996	No	NA	Medium-quality	Genome-fragment	72	HMM-based (lower-bound)	0	1	low-confidence DTR	classified	based on 1/4 ORFs	NA	unclassified CRESS	NA	CRESS virus sp.*
k141_853420CR	4381	No	NA	Complete	High-quality	100	DTR (high-confidence)	0	1		classified	based on 5/6 ORFs	NA	Microviridae	not classified	not classified
k141_853654CR	2152	No	NA	Complete	High-quality	100	DTR (high-confidence)	0	1.1		classified	based on 2/2 ORFs	NA	unclassified CRESS	NA	CRESS virus sp.*
k141_854078CR	4396	No	NA	Complete	High-quality	100	DTR (high-confidence)	0	1		classified	based on 5/6 ORFs	NA	Microviridae	not classified	not classified
k141_854243CR	4465	No	NA	Complete	High-quality	100	DTR (high-confidence)	0	1		classified	based on 5/6 ORFs	NA	Microviridae	not classified	not classified
k141_856602CR	2380	No	NA	Complete	High-quality	100	DTR (high-confidence)	0	1.1		classified	based on 2/3 ORFs	not classified	not classified	not classified	not classified
k141_857283CR	4503	No	NA	Complete	High-quality	100	DTR (high-confidence)	0	1		classified	based on 6/6 ORFs	NA	Microviridae	not classified	not classified
k141_859164CR	4436	No	NA	Complete	High-quality	100	DTR (high-confidence)	0	1		classified	based on 6/8 ORFs	NA	Microviridae	not classified	not classified
k141_860322CR	9901	No	NA	Low-quality	Genome-fragment	5.3	AAI-based (medium-confidence)	0	1		classified	based on 9/14 ORFs	Caudovirales	Myoviridae	not classified	not classified
k141_861330CR	4445	No	NA	Complete	High-quality	100	DTR (high-confidence)	0	1		classified	based on 6/8 ORFs	NA	Microviridae	not classified	not classified
k141_861815CR	3011	No	NA	Medium-quality	Genome-fragment	68.09	HMM-based (lower-bound)	0	1	low-confidence DTR	classified	based on 1/5 ORFs	NA	unclassified CRESS	NA	Lake Sarah-associated circular virus-44
k141_863790CR	4375	No	NA	Complete	High-quality	100	DTR (high-confidence)	0	1		classified	based on 5/6 ORFs	NA	Microviridae	NA	Microviridae sp.
k141_864897CR	4435	No	NA	Complete	High-quality	100	DTR (high-confidence)	0	1		classified	based on 6/7 ORFs	NA	Microviridae	NA	Microviridae sp.
k141_865634CR	4481	No	NA	Complete	High-quality	100	DTR (high-confidence)	0	1		classified	based on 5/6 ORFs	NA	Microviridae	NA	Microviridae sp.
k141_866020CR	2095	No	NA	Complete	High-quality	100	DTR (high-confidence)	0	1.1		classified	based on 1/3 ORFs	not classified	not classified	not classified	not classified
k141_866923CR	4261	No	NA	Complete	High-quality	100	DTR (high-confidence)	0	1		classified	based on 6/7 ORFs	NA	Microviridae	not classified	not classified
k141_869676CR	4245	No	NA	Complete	High-quality	100	DTR (high-confidence)	0	1		classified	based on 3/5 ORFs	NA	Microviridae	NA	Microviridae sp.
k141_870169CR	4603	No	NA	Complete	High-quality	100	DTR (high-confidence)	0	1		classified	based on 5/7 ORFs	NA	Microviridae	not classified	not classified
k141_871084CR	4369	No	NA	Complete	High-quality	100	DTR (high-confidence)	0	1		classified	based on 5/6 ORFs	NA	Microviridae	NA	Microviridae sp.
k141_873454CR	3812	No	NA	Medium-quality	Genome-fragment	53.65	HMM-based (lower-bound)	0	1	low-confidence DTR	classified	based on 3/5 ORFs	NA	Microviridae	NA	Microviridae sp.
k141_875417CR	4418	No	NA	Complete	High-quality	100	DTR (high-confidence)	0	1		classified	based on 4/6 ORFs	NA	Microviridae	NA	Microviridae sp.
k141_878256CR	4195	No	NA	Complete	High-quality	100	DTR (high-confidence)	0	1		classified	based on 3/8 ORFs	NA	Microviridae	not classified	not classified
k141_878441CR	4513	No	NA	Complete	High-quality	100	DTR (high-confidence)	0	1		classified	based on 5/7 ORFs	NA	Microviridae	not classified	not classified
k141_878513CR	13185	No	NA	Low-quality	Genome-fragment	7.35	AAI-based (high-confidence)	0	1		classified	based on 18/19 ORFs	Caudovirales	Myoviridae	not classified	not classified
k141_878645CR	4527	No	NA	Complete	High-quality	100	DTR (high-confidence)	0	1		classified	based on 6/7 ORFs	NA	Microviridae	not classified	not classified
k141_879086CR	4486	No	NA	Complete	High-quality	100	DTR (high-confidence)	0	1		classified	based on 6/7 ORFs	NA	Microviridae	NA	Microviridae sp.
k141_881380CR	2216	No	NA	Complete	High-quality	100	DTR (high-confidence)	0	1.1		classified	based on 1/3 ORFs	NA	unclassified CRESS	NA	CRESS virus sp.*
k141_883336CR	5213	No	NA	High-quality	High-quality	100	AAI-based (high-confidence)	0	1		classified	based on 6/6 ORFs	NA	Microviridae	not classified	not classified
k141_883963CR	4229	No	NA	Complete	High-quality	100	DTR (high-confidence)	0	1		classified	based on 6/6 ORFs	NA	Microviridae	not classified	not classified
k141_884191CR	4232	No	NA	Low-quality	Genome-fragment	12.67	HMM-based (lower-bound)	0	1	low-confidence DTR	classified	based on 2/7 ORFs	NA	Microviridae	NA	Microviridae sp.
k141_890844CR	4395	No	NA	Complete	High-quality	100	DTR (high-confidence)	0	1		classified	based on 5/5 ORFs	NA	Microviridae	not classified	not classified
k141_891287CR	4336	No	NA	Complete	High-quality	100	DTR (high-confidence)	0	1		classified	based on 5/5 ORFs	NA	Microviridae	not classified	not classified
k141_891471CR	4373	No	NA	Complete	High-quality	100	DTR (high-confidence)	0	1		classified	based on 5/6 ORFs	NA	Microviridae	not classified	not classified
k141_892793CR	4220	No	NA	Complete	High-quality	100	DTR (high-confidence)	0	1		classified	based on 6/7 ORFs	NA	Microviridae	NA	Microviridae sp.
k141_892883CR	2491	No	NA	Medium-quality	Genome-fragment	59.86	HMM-based (lower-bound)	0	1.1	low-confidence DTR	classified	based on 3/4 ORFs	NA	unclassified CRESS	NA	CRESS virus sp.*
k141_893315CR	4416	No	NA	Complete	High-quality	100	DTR (high-confidence)	0	1		classified	based on 6/6 ORFs	NA	Microviridae	not classified	not classified
k141_894231CR	4309	No	NA	Complete	High-quality	100	DTR (high-confidence)	0	1		classified	based on 6/7 ORFs	NA	Microviridae	not classified	not classified
k141_894765CR	4299	No	NA	Complete	High-quality	100	DTR (high-confidence)	0	1		classified	based on 5/6 ORFs	NA	Microviridae	not classified	not classified
k141_894993CR	4828	No	NA	Complete	High-quality	100	DTR (high-confidence)	0	1		classified	based on 5/6 ORFs	NA	Microviridae	NA	Microviridae sp.
k141_895431CR	2684	No	NA	Complete	High-quality	100	DTR (high-confidence)	0	1.1		classified	based on 2/3 ORFs	not classified	not classified	not classified	not classified
k141_897946CR	3174	No	NA	Complete	High-quality	100	DTR (high-confidence)	0	1		classified	based on 3/3 ORFs	NA	unclassified CRESS	NA	CRESS virus sp.*
k141_900220CR	4354	No	NA	Complete	High-quality	100	DTR (high-confidence)	0	1		classified	based on 6/6 ORFs	NA	Microviridae	not classified	not classified
k141_903720CR	5417	No	NA	Complete	High-quality	100	DTR (high-confidence)	0	1		classified	based on 6/8 ORFs	NA	Microviridae	NA	Microviridae sp.
k141_905647CR	4383	No	NA	Complete	High-quality	100	DTR (high-confidence)	0	1		classified	based on 5/6 ORFs	NA	Microviridae	not classified	not classified
k141_905855CR	4339	No	NA	Complete	High-quality	100	DTR (high-confidence)	0	1		classified	based on 6/6 ORFs	NA	Microviridae	not classified	not classified
k141_908494CR	8148	No	NA	High-quality	High-quality	100	AAI-based (medium-confidence)	0	1	contig >1.5x longer than expected genome length	classified	based on 9/9 ORFs	NA	Microviridae	NA	Microviridae sp.
k141_908750CR	4367	No	NA	Complete	High-quality	100	DTR (high-confidence)	0	1		classified	based on 5/8 ORFs	NA	Microviridae	not classified	not classified
k141_908960CR	4371	No	NA	Complete	High-quality	100	DTR (high-confidence)	0	1		classified	based on 6/6 ORFs	NA	Microviridae	not classified	not classified
k141_909028CR	9102	No	NA	Low-quality	Genome-fragment	16.29	AAI-based (medium-confidence)	0	1		classified	based on 3/10 ORFs	Caudovirales	Siphoviridae	not classified	not classified
k141_909253CR	4519	No	NA	Complete	High-quality	100	DTR (high-confidence)	0	1		classified	based on 5/6 ORFs	NA	Microviridae	NA	Microviridae sp.
k141_910486CR	4495	No	NA	Complete	High-quality	100	DTR (high-confidence)	0	1		classified	based on 6/6 ORFs	NA	Microviridae	NA	Microviridae sp.
k141_911155CR	11026	No	NA	Low-quality	Genome-fragment	17.77	AAI-based (medium-confidence)	0	1		classified	based on 7/16 ORFs	Caudovirales	Myoviridae	not classified	not classified
k141_912809CR	2205	No	NA	Medium-quality	Genome-fragment	52.99	HMM-based (lower-bound)	0	1.1	low-confidence DTR	classified	based on 2/3 ORFs	not classified	not classified	not classified	not classified
k141_915647CR	4471	No	NA	Complete	High-quality	100	DTR (high-confidence)	0	1		classified	based on 6/7 ORFs	NA	Microviridae	not classified	not classified
k141_916216CR	4383	No	NA	Complete	High-quality	100	DTR (high-confidence)	0	1		classified	based on 6/7 ORFs	NA	Microviridae	not classified	not classified
k141_917576CR	6934	No	NA	Low-quality	Genome-fragment	5.66	HMM-based (lower-bound)	0	1		classified	based on 2/11 ORFs	Caudovirales	Siphoviridae	not classified	not classified
k141_917624CR	4409	No	NA	Complete	High-quality	100	DTR (high-confidence)	0	1		classified	based on 6/7 ORFs	NA	Microviridae	not classified	not classified
k141_918025CR	4429	No	NA	Complete	High-quality	100	DTR (high-confidence)	0	1		classified	based on 6/7 ORFs	NA	Microviridae	not classified	not classified
k141_918528CR	2080	No	NA	Complete	High-quality	100	DTR (high-confidence)	0	1.1		classified	based on 3/3 ORFs	NA	unclassified CRESS	NA	CRESS virus sp.*
k141_918739CR	4475	No	NA	Complete	High-quality	100	DTR (high-confidence)	0	1		classified	based on 6/6 ORFs	NA	Microviridae	NA	Microviridae sp.
k141_919452CR	4359	No	NA	Complete	High-quality	100	DTR (high-confidence)	0	1		classified	based on 5/5 ORFs	NA	Microviridae	NA	Microviridae sp.
k141_920139CR	6491	No	NA	Low-quality	Genome-fragment	7.28	AAI-based (high-confidence)	0	1		classified	based on 8/10 ORFs	Caudovirales	Siphoviridae	not classified	not classified
k141_920876CR	8741	No	NA	Low-quality	Genome-fragment	18.8	AAI-based (medium-confidence)	0	1		classified	based on 4/5 ORFs	Caudovirales	Siphoviridae	NA	Alteromonas phage JH01
k141_921947CR	4553	No	NA	Complete	High-quality	100	DTR (high-confidence)	0	1		classified	based on 5/7 ORFs	NA	Microviridae	not classified	not classified
k141_923756CR	2531	No	NA	Medium-quality	Genome-fragment	60.82	HMM-based (lower-bound)	0	1.1	low-confidence DTR	classified	based on 2/3 ORFs	NA	unclassified CRESS	NA	CRESS virus sp.*
k141_927218CR	6959	Yes	3390	Low-quality	Genome-fragment	5.42	AAI-based (medium-confidence)	51.29	1		classified	based on 7/8 ORFs	Caudovirales	Siphoviridae	not classified	not classified
k141_927571CR	4056	No	NA	Low-quality	Genome-fragment	12.14	HMM-based (lower-bound)	0	1	low-confidence DTR	classified	based on 3/6 ORFs	NA	Microviridae	NA	Microviridae sp.
k141_928487CR	5654	No	NA	Low-quality	Genome-fragment	9.44	AAI-based (high-confidence)	0	1		classified	based on 3/15 ORFs	Caudovirales	Myoviridae	not classified	not classified
k141_931379CR	3877	No	NA	Medium-quality	Genome-fragment	59.25	HMM-based (lower-bound)	0	1	low-confidence DTR	classified	based on 1/5 ORFs	NA	Microviridae	NA	Microviridae sp.
k141_933159CR	2246	No	NA	Complete	High-quality	100	DTR (high-confidence)	0	1.1		classified	based on 3/3 ORFs	NA	unclassified CRESS	NA	CRESS virus sp.*
k141_934007CR	4606	No	NA	Complete	High-quality	100	DTR (high-confidence)	0	1		classified	based on 6/7 ORFs	NA	Microviridae	not classified	not classified
k141_934942CR	6116	No	NA	Low-quality	Genome-fragment	8.43	HMM-based (lower-bound)	0	1		classified	based on 2/8 ORFs	Caudovirales	Podoviridae	not classified	not classified
k141_937786CR	5148	No	NA	Low-quality	Genome-fragment	8.75	AAI-based (medium-confidence)	0	1		classified	based on 2/9 ORFs	NA	not classified	NA	Gammaproteobacteria virus GOV_bin_2604
k141_938068CR	4462	No	NA	Complete	High-quality	100	DTR (high-confidence)	0	1		classified	based on 6/6 ORFs	NA	Microviridae	not classified	not classified
k141_938649CR	7559	No	NA	Low-quality	Genome-fragment	20.16	AAI-based (medium-confidence)	0	1		classified	based on 3/9 ORFs	Caudovirales	unclassified Caudovirales	not classified	not classified
k141_939303CR	4469	No	NA	Complete	High-quality	100	DTR (high-confidence)	0	1		classified	based on 5/5 ORFs	NA	Microviridae	not classified	not classified
k141_94094CR	2467	No	NA	Medium-quality	Genome-fragment	76.21	AAI-based (medium-confidence)	0	1.1	low-confidence DTR	classified	based on 4/4 ORFs	NA	Circoviridae	NA	Paramuricea placomus associated circular virus
k141_941169CR	4412	No	NA	Complete	High-quality	100	DTR (high-confidence)	0	1		classified	based on 6/7 ORFs	NA	Microviridae	NA	Microviridae sp.
k141_942522CR	2372	No	NA	Medium-quality	Genome-fragment	72.56	HMM-based (lower-bound)	0	1.1	low-confidence DTR	classified	based on 1/3 ORFs	not classified	not classified	not classified	not classified
k141_94386CR	4392	No	NA	Complete	High-quality	100	DTR (high-confidence)	0	1		classified	based on 6/6 ORFs	NA	Microviridae	not classified	not classified
k141_946208CR	4292	No	NA	Complete	High-quality	100	DTR (high-confidence)	0	1		classified	based on 5/5 ORFs	NA	Microviridae	not classified	not classified
k141_947802CR	4400	No	NA	Complete	High-quality	100	DTR (high-confidence)	0	1		classified	based on 5/7 ORFs	NA	Microviridae	NA	Microviridae sp.
k141_948167CR	4959	No	NA	Complete	High-quality	100	DTR (high-confidence)	0	1		classified	based on 5/7 ORFs	NA	Microviridae	NA	Microviridae sp.
k141_952527CR	4632	No	NA	Complete	High-quality	100	DTR (high-confidence)	0	1		classified	based on 5/7 ORFs	NA	Microviridae	not classified	not classified
k141_953809CR	4487	No	NA	Complete	High-quality	100	DTR (high-confidence)	0	1		classified	based on 5/5 ORFs	NA	Microviridae	not classified	not classified
k141_954092CR	4499	No	NA	Complete	High-quality	100	DTR (high-confidence)	0	1		classified	based on 5/6 ORFs	NA	Microviridae	not classified	not classified
k141_961812CR	6068	No	NA	Low-quality	Genome-fragment	3.9	HMM-based (lower-bound)	0	1		classified	based on 5/12 ORFs	Caudovirales	unclassified Caudovirales	not classified	not classified
k141_963969CR	4325	No	NA	Complete	High-quality	100	DTR (high-confidence)	0	1		classified	based on 5/6 ORFs	NA	Microviridae	NA	Microviridae sp.
k141_965396CR	4373	No	NA	Complete	High-quality	100	DTR (high-confidence)	0	1		classified	based on 3/6 ORFs	NA	Microviridae	not classified	not classified
k141_966146CR	4553	No	NA	Complete	High-quality	100	DTR (high-confidence)	0	1		classified	based on 5/6 ORFs	NA	Microviridae	NA	Microviridae sp.
k141_966322CR	4393	No	NA	Complete	High-quality	100	DTR (high-confidence)	0	1		classified	based on 6/6 ORFs	NA	Microviridae	not classified	not classified
k141_967148CR	2532	No	NA	Not-determined	Genome-fragment	NA	NA	0	1.1	no viral genes detected; low-confidence DTR	classified	based on 1/3 ORFs	NA	not classified	NA	Lake Sarah-associated circular virus-3
k141_967826CR	2140	No	NA	Complete	High-quality	100	DTR (high-confidence)	0	1.1		classified	based on 3/3 ORFs	NA	unclassified CRESS	NA	CRESS virus sp.*
k141_969169CR	6179	No	NA	Low-quality	Genome-fragment	10.58	AAI-based (high-confidence)	0	1		classified	based on 4/6 ORFs	Caudovirales	unclassified Caudovirales	not classified	not classified
k141_970054CR	4257	No	NA	Complete	High-quality	100	DTR (high-confidence)	0	1		classified	based on 5/6 ORFs	NA	Microviridae	NA	Microviridae sp.
k141_972123CR	4555	No	NA	Complete	High-quality	100	DTR (high-confidence)	0	1		classified	based on 2/4 ORFs	NA	Circoviridae	not classified	not classified
k141_972871CR	2051	No	NA	Complete	High-quality	100	DTR (high-confidence)	0	1.1		classified	based on 2/2 ORFs	NA	unclassified CRESS	NA	CRESS virus sp.*
k141_974952CR	4485	No	NA	Complete	High-quality	100	DTR (high-confidence)	0	1		classified	based on 6/7 ORFs	NA	Microviridae	not classified	not classified
k141_976091CR	4661	No	NA	Complete	High-quality	100	DTR (high-confidence)	0	1		classified	based on 5/5 ORFs	NA	Microviridae	NA	Microviridae sp.
k141_979705CR	2619	No	NA	Complete	High-quality	100	DTR (high-confidence)	0	1.05		classified	based on 3/4 ORFs	not classified	not classified	not classified	not classified
k141_981084CR	7991	No	NA	Low-quality	Genome-fragment	2.37	HMM-based (lower-bound)	0	1	low-confidence DTR	classified	based on 5/14 ORFs	Caudovirales	Myoviridae	not classified	not classified
k141_981599CR	4368	No	NA	Complete	High-quality	100	DTR (high-confidence)	0	1		classified	based on 5/5 ORFs	NA	Microviridae	not classified	not classified
k141_981770CR	4121	No	NA	Low-quality	Genome-fragment	12.34	HMM-based (lower-bound)	0	1	low-confidence DTR	classified	based on 3/8 ORFs	NA	Microviridae	NA	Microviridae sp.
k141_982821CR	2291	No	NA	Complete	High-quality	100	DTR (high-confidence)	0	1.1		classified	based on 3/3 ORFs	NA	unclassified CRESS	NA	CRESS virus sp.*
k141_98355CR	11372	No	NA	Low-quality	Genome-fragment	19.63	AAI-based (medium-confidence)	0	1		classified	based on 11/19 ORFs	Caudovirales	Siphoviridae	not classified	not classified
k141_984689CR	2681	No	NA	Medium-quality	Genome-fragment	64.43	HMM-based (lower-bound)	0	1.1	low-confidence DTR	classified	based on 1/2 ORFs	not classified	not classified	not classified	not classified
k141_985113CR	2823	No	NA	Complete	High-quality	100	DTR (high-confidence)	0	1.05		classified	based on 1/3 ORFs	NA	Geminiviridae	NA	Geminiviridae sp.
k141_985437CR	4626	No	NA	Complete	High-quality	100	DTR (high-confidence)	0	1		classified	based on 6/6 ORFs	NA	Microviridae	NA	Microviridae sp.
k141_986624CR	4442	No	NA	Complete	High-quality	100	DTR (high-confidence)	0	1		classified	based on 6/7 ORFs	NA	Microviridae	not classified	not classified
k141_986900CR	4409	No	NA	Complete	High-quality	100	DTR (high-confidence)	0	1		classified	based on 6/7 ORFs	NA	Microviridae	NA	Microviridae sp.
k141_987180CR	4794	No	NA	Complete	High-quality	100	DTR (high-confidence)	0	1		classified	based on 6/7 ORFs	NA	Microviridae	not classified	not classified
k141_987188CR	9087	No	NA	High-quality	High-quality	100	AAI-based (medium-confidence)	0	1	contig >1.5x longer than expected genome length	classified	based on 10/12 ORFs	NA	Microviridae	not classified	not classified
k141_990772CR	4587	No	NA	Complete	High-quality	100	DTR (high-confidence)	0	1		classified	based on 5/5 ORFs	NA	Microviridae	not classified	not classified
k141_992255CR	3298	No	NA	Medium-quality	Genome-fragment	79.25	HMM-based (lower-bound)	0	1	low-confidence DTR	classified	based on 2/4 ORFs	NA	Circoviridae	NA	Avon-Heathcote Estuary associated circular virus 5
k141_996654CR	4375	No	NA	Complete	High-quality	100	DTR (high-confidence)	0	1		classified	based on 6/6 ORFs	NA	Microviridae	not classified	not classified
k141_997079CR	4420	No	NA	Complete	High-quality	100	DTR (high-confidence)	0	1		classified	based on 6/6 ORFs	NA	Microviridae	not classified	not classified
k141_999401CR	2575	No	NA	Medium-quality	Genome-fragment	61.88	HMM-based (lower-bound)	0	1.05	low-confidence DTR	classified	based on 1/3 ORFs	NA	Circoviridae	NA	Circoviridae sp.
k141_999832CR	4325	No	NA	Complete	High-quality	100	DTR (high-confidence)	0	1		classified	based on 5/6 ORFs	NA	Microviridae	NA	Microviridae sp.
GBIDBA_10000091GUA	115554	No	NA	High-quality	High-quality	100	AAI-based (high-confidence)	0	1		classified	based on 21/132 ORFs	not classified	not classified	not classified	not classified
GBIDBA_10000197GUA	80646	No	NA	Complete	High-quality	100	DTR (high-confidence)	0	1		classified	based on 15/91 ORFs	Caudovirales	unclassified Caudovirales	not classified	not classified
GBIDBA_10000244GUA	139034	No	NA	High-quality	High-quality	100	AAI-based (medium-confidence)	0	1		classified	based on 24/167 ORFs	not classified	not classified	not classified	not classified
GBIDBA_10000371GUA	57829	No	NA	Complete	High-quality	100	DTR (high-confidence)	0	1		classified	based on 31/75 ORFs	Caudovirales	Podoviridae	not classified	not classified
GBIDBA_10000462GUA	52835	No	NA	Low-quality	Genome-fragment	20.86	AAI-based (high-confidence)	0	1		classified	based on 27/66 ORFs	Caudovirales	unclassified Caudovirales	not classified	not classified
GBIDBA_10000479GUA	50367	No	NA	Low-quality	Genome-fragment	26.96	AAI-based (high-confidence)	0	1		classified	based on 43/72 ORFs	Caudovirales	Myoviridae	not classified	not classified
GBIDBA_10000496GUA	49464	No	NA	Low-quality	Genome-fragment	16.66	AAI-based (medium-confidence)	0	1		classified	based on 21/53 ORFs	Caudovirales	unclassified Caudovirales	not classified	not classified
GBIDBA_10000502GUA	56721	No	NA	High-quality	High-quality	95.31	AAI-based (high-confidence)	0	1		classified	based on 19/76 ORFs	Caudovirales	unclassified Caudovirales	not classified	not classified
GBIDBA_10000548GUA	72958	Yes	70161	Low-quality	Genome-fragment	49.85	HMM-based (lower-bound)	3.83	1		classified	based on 15/50 ORFs	Caudovirales	Myoviridae	not classified	not classified
GBIDBA_10000616GUA	69250	No	NA	High-quality	High-quality	93.38	AAI-based (medium-confidence)	0	1		classified	based on 39/80 ORFs	Caudovirales	Podoviridae	not classified	not classified
GBIDBA_10000642GUA	42498	No	NA	Medium-quality	Genome-fragment	73.32	AAI-based (medium-confidence)	0	1		classified	based on 11/67 ORFs	Caudovirales	unclassified Caudovirales	not classified	not classified
GBIDBA_10000656GUA	40997	No	NA	Complete	High-quality	100	DTR (high-confidence)	0	1		classified	based on 12/40 ORFs	Caudovirales	unclassified Caudovirales	not classified	not classified
GBIDBA_10000658GUA	41531	No	NA	Complete	High-quality	100	DTR (high-confidence)	0	1		classified	based on 6/41 ORFs	Caudovirales	unclassified Caudovirales	not classified	not classified
GBIDBA_10000776GUA	47471	No	NA	Low-quality	Genome-fragment	45.55	AAI-based (high-confidence)	0	1		classified	based on 30/79 ORFs	Caudovirales	Siphoviridae	not classified	not classified
GBIDBA_10000786GUA	37095	No	NA	Low-quality	Genome-fragment	19.88	AAI-based (high-confidence)	0	1		classified	based on 21/30 ORFs	Caudovirales	Myoviridae	NA	Lake Baikal phage Baikal-20-5m-C28
GBIDBA_10000799GUA	71602	No	NA	Low-quality	Genome-fragment	38.66	AAI-based (medium-confidence)	0	1		classified	based on 41/71 ORFs	Caudovirales	Myoviridae	not classified	not classified
GBIDBA_10000841GUA	67890	Yes	NA	Low-quality	Genome-fragment	26.66	AAI-based (medium-confidence)	0	1		classified	based on 22/69 ORFs	Caudovirales	unclassified Caudovirales	not classified	not classified
GBIDBA_10000959GUA	83358	No	NA	Low-quality	Genome-fragment	23.54	HMM-based (lower-bound)	0	1		classified	based on 23/101 ORFs	Caudovirales	unclassified Caudovirales	not classified	not classified
GBIDBA_10000969GUA	46931	No	NA	Low-quality	Genome-fragment	17.06	AAI-based (medium-confidence)	0	1		classified	based on 12/37 ORFs	Caudovirales	Myoviridae	not classified	not classified
GBIDBA_10000973GUA	105778	No	NA	Medium-quality	Genome-fragment	61.52	AAI-based (medium-confidence)	0	1		classified	based on 26/113 ORFs	Caudovirales	unclassified Caudovirales	not classified	not classified
GBIDBA_10001019GUA	60520	No	NA	Low-quality	Genome-fragment	30.99	AAI-based (medium-confidence)	0	1		classified	based on 11/43 ORFs	Caudovirales	Myoviridae	NA	Bacillus phage 0305phi8-36
GBIDBA_10001027GUA	43111	No	NA	Low-quality	Genome-fragment	23.74	AAI-based (medium-confidence)	0	1		classified	based on 19/50 ORFs	Caudovirales	unclassified Caudovirales	not classified	not classified
GBIDBA_10001066GUA	30362	No	NA	Low-quality	Genome-fragment	17.29	AAI-based (medium-confidence)	0	1		classified	based on 9/21 ORFs	Caudovirales	Myoviridae	not classified	not classified
GBIDBA_10001069GUA	30298	No	NA	Low-quality	Genome-fragment	15.78	AAI-based (medium-confidence)	0	1		classified	based on 31/52 ORFs	Caudovirales	Myoviridae	not classified	not classified
GBIDBA_10001074GUA	30179	No	NA	Low-quality	Genome-fragment	16.12	AAI-based (medium-confidence)	0	1		classified	based on 34/43 ORFs	Caudovirales	Myoviridae	NA	Lake Baikal phage Baikal-20-5m-C28
GBIDBA_10001106GUA	29548	No	NA	Low-quality	Genome-fragment	11.58	AAI-based (medium-confidence)	0	1		classified	based on 9/23 ORFs	Caudovirales	Myoviridae	not classified	not classified
GBIDBA_10001150GUA	42120	No	NA	High-quality	High-quality	100	AAI-based (high-confidence)	0	1		classified	based on 13/64 ORFs	Caudovirales	unclassified Caudovirales	not classified	not classified
GBIDBA_10001212GUA	34936	No	NA	Low-quality	Genome-fragment	36.94	HMM-based (lower-bound)	0	1		classified	based on 17/29 ORFs	Caudovirales	unclassified Caudovirales	not classified	not classified
GBIDBA_10001217GUA	52602	No	NA	Low-quality	Genome-fragment	13.71	AAI-based (medium-confidence)	0	1		classified	based on 23/38 ORFs	Caudovirales	Myoviridae	not classified	not classified
GBIDBA_10001245GUA	57599	No	NA	Low-quality	Genome-fragment	32.2	AAI-based (high-confidence)	0	1		classified	based on 27/95 ORFs	Caudovirales	unclassified Caudovirales	not classified	not classified
GBIDBA_10001273GUA	45157	No	NA	Complete	High-quality	100	DTR (high-confidence)	0	1		classified	based on 10/41 ORFs	Caudovirales	Podoviridae	not classified	not classified
GBIDBA_10001305GUA	36313	No	NA	Low-quality	Genome-fragment	12.2	AAI-based (medium-confidence)	0	1		classified	based on 19/45 ORFs	Caudovirales	unclassified Caudovirales	not classified	not classified
GBIDBA_10001348GUA	63305	No	NA	Complete	High-quality	100	DTR (high-confidence)	0	1		classified	based on 23/72 ORFs	NA	not classified	NA	Gammaproteobacteria virus GOV_bin_2604
GBIDBA_10001362GUA	34495	No	NA	Low-quality	Genome-fragment	46.61	AAI-based (medium-confidence)	0	1		classified	based on 19/49 ORFs	Caudovirales	Podoviridae	not classified	not classified
GBIDBA_10001429GUA	36597	No	NA	Low-quality	Genome-fragment	11.68	AAI-based (medium-confidence)	0	1		classified	based on 20/38 ORFs	Caudovirales	unclassified Caudovirales	not classified	not classified
GBIDBA_10001446GUA	26091	No	NA	Low-quality	Genome-fragment	13.83	AAI-based (medium-confidence)	0	1		classified	based on 23/48 ORFs	Caudovirales	Myoviridae	not classified	not classified
GBIDBA_10001448GUA	24391	No	NA	Medium-quality	Genome-fragment	59.18	AAI-based (medium-confidence)	0	1		classified	based on 20/34 ORFs	Caudovirales	Podoviridae	not classified	not classified
GBIDBA_10001457GUA	44336	No	NA	Low-quality	Genome-fragment	24.28	HMM-based (lower-bound)	0	1		classified	based on 15/118 ORFs	Caudovirales	unclassified Caudovirales	not classified	not classified
GBIDBA_10001458GUA	26832	No	NA	Low-quality	Genome-fragment	15.6	AAI-based (medium-confidence)	0	1	no viral genes detected	classified	based on 14/35 ORFs	Caudovirales	Myoviridae	not classified	not classified
GBIDBA_10001462GUA	24611	No	NA	Low-quality	Genome-fragment	7.75	AAI-based (high-confidence)	0	1		classified	based on 7/22 ORFs	NA	Phycodnaviridae	Raphidovirus	Heterosigma akashiwo virus 01*
GBIDBA_10001522GUA	24578	No	NA	Low-quality	Genome-fragment	21.62	AAI-based (medium-confidence)	0	1		classified	based on 21/35 ORFs	Caudovirales	Siphoviridae	not classified	not classified
GBIDBA_10001526GUA	27512	No	NA	Low-quality	Genome-fragment	37.01	HMM-based (lower-bound)	0	1		classified	based on 19/38 ORFs	Caudovirales	Siphoviridae	not classified	not classified
GBIDBA_10001528GUA	27351	No	NA	Low-quality	Genome-fragment	28.48	AAI-based (medium-confidence)	0	1		classified	based on 16/24 ORFs	Caudovirales	Siphoviridae	not classified	not classified
GBIDBA_10001560GUA	46632	No	NA	Low-quality	Genome-fragment	25.65	AAI-based (medium-confidence)	0	1		classified	based on 9/56 ORFs	Caudovirales	unclassified Caudovirales	not classified	not classified
GBIDBA_10001596GUA	37887	No	NA	Low-quality	Genome-fragment	32.09	HMM-based (lower-bound)	0	1		classified	based on 13/52 ORFs	Caudovirales	unclassified Caudovirales	not classified	not classified
GBIDBA_10001610GUA	42164	No	NA	Low-quality	Genome-fragment	40.34	AAI-based (high-confidence)	0	1		classified	based on 31/66 ORFs	Caudovirales	Siphoviridae	not classified	not classified
GBIDBA_10001649GUA	22036	No	NA	Low-quality	Genome-fragment	6.84	AAI-based (medium-confidence)	0	1	no viral genes detected	classified	based on 9/19 ORFs	Caudovirales	Myoviridae	not classified	not classified
GBIDBA_10001664GUA	25414	No	NA	Low-quality	Genome-fragment	8.85	AAI-based (medium-confidence)	0	1		classified	based on 7/21 ORFs	not classified	not classified	not classified	not classified
GBIDBA_10001699GUA	35598	No	NA	High-quality	High-quality	90.08	AAI-based (medium-confidence)	0	1		classified	based on 8/35 ORFs	Caudovirales	unclassified Caudovirales	not classified	not classified
GBIDBA_10001797GUA	20728	No	NA	Low-quality	Genome-fragment	10.93	AAI-based (medium-confidence)	0	1		classified	based on 17/39 ORFs	Caudovirales	Myoviridae	not classified	not classified
GBIDBA_10001800GUA	20651	No	NA	Low-quality	Genome-fragment	33.52	AAI-based (high-confidence)	0	1		classified	based on 14/23 ORFs	NA	not classified	NA	Gammaproteobacteria virus GOV_bin_2604
GBIDBA_10001806GUA	31041	Yes	NA	Medium-quality	Genome-fragment	76.13	AAI-based (medium-confidence)	0	1		classified	based on 19/32 ORFs	Caudovirales	Podoviridae	not classified	not classified
GBIDBA_10001816GUA	55872	No	NA	Medium-quality	Genome-fragment	56.97	AAI-based (high-confidence)	0	1		classified	based on 9/57 ORFs	not classified	not classified	not classified	not classified
GBIDBA_10001823GUA	35983	No	NA	Low-quality	Genome-fragment	11.7	AAI-based (high-confidence)	0	1		classified	based on 12/30 ORFs	Caudovirales	unclassified Caudovirales	not classified	not classified
GBIDBA_10001854GUA	35057	No	NA	Low-quality	Genome-fragment	19.59	AAI-based (high-confidence)	0	1		classified	based on 10/29 ORFs	Caudovirales	unclassified Caudovirales	not classified	not classified
GBIDBA_10001874GUA	29418	No	NA	Low-quality	Genome-fragment	25.88	AAI-based (medium-confidence)	0	1		classified	based on 22/46 ORFs	Caudovirales	Siphoviridae	not classified	not classified
GBIDBA_10001877GUA	19913	No	NA	Low-quality	Genome-fragment	12.48	AAI-based (medium-confidence)	0	1		classified	based on 8/19 ORFs	Caudovirales	Myoviridae	not classified	not classified
GBIDBA_10001925GUA	26193	Yes	23136	Low-quality	Genome-fragment	6.25	AAI-based (medium-confidence)	11.67	1		classified	based on 16/36 ORFs	Caudovirales	Myoviridae	not classified	not classified
GBIDBA_10001939GUA	34303	No	NA	High-quality	High-quality	90.84	AAI-based (high-confidence)	0	1		classified	based on 16/55 ORFs	Caudovirales	unclassified Caudovirales	not classified	not classified
GBIDBA_10001966GUA	19327	Yes	15284	Low-quality	Genome-fragment	5.57	HMM-based (lower-bound)	20.92	1		classified	based on 9/11 ORFs	Caudovirales	Myoviridae	not classified	not classified
GBIDBA_10001974GUA	19265	No	NA	Low-quality	Genome-fragment	10.14	HMM-based (lower-bound)	0	1		classified	based on 8/12 ORFs	Caudovirales	Myoviridae	not classified	not classified
GBIDBA_10001979GUA	20241	No	NA	Low-quality	Genome-fragment	12.98	AAI-based (medium-confidence)	0	1		classified	based on 8/21 ORFs	Caudovirales	Myoviridae	not classified	not classified
GBIDBA_10001991GUA	26157	No	NA	Low-quality	Genome-fragment	13.94	AAI-based (high-confidence)	0	1		classified	based on 29/31 ORFs	Caudovirales	Myoviridae	NA	Lake Baikal phage Baikal-20-5m-C28
GBIDBA_10002037GUA	24467	No	NA	Low-quality	Genome-fragment	13.16	AAI-based (medium-confidence)	0	1		classified	based on 6/14 ORFs	Caudovirales	Myoviridae	not classified	not classified
GBIDBA_10002063GUA	20174	No	NA	Medium-quality	Genome-fragment	53.13	AAI-based (medium-confidence)	0	1		classified	based on 7/16 ORFs	Caudovirales	Podoviridae	not classified	not classified
GBIDBA_10002116GUA	18305	No	NA	Low-quality	Genome-fragment	9.07	AAI-based (medium-confidence)	0	1		classified	based on 13/36 ORFs	Caudovirales	Myoviridae	NA	Lake Baikal phage Baikal-20-5m-C28
GBIDBA_10002154GUA	19671	No	NA	Medium-quality	Genome-fragment	51.24	AAI-based (medium-confidence)	0	1		classified	based on 6/30 ORFs	Caudovirales	Siphoviridae	not classified	not classified
GBIDBA_10002166GUA	17895	No	NA	Low-quality	Genome-fragment	6.76	AAI-based (medium-confidence)	0	1	no viral genes detected	classified	based on 7/13 ORFs	Caudovirales	Myoviridae	not classified	not classified
GBIDBA_10002168GUA	28270	No	NA	Low-quality	Genome-fragment	12.78	AAI-based (medium-confidence)	0	1		classified	based on 16/48 ORFs	Caudovirales	Myoviridae	not classified	not classified
GBIDBA_10002192GUA	18151	No	NA	Low-quality	Genome-fragment	6.33	AAI-based (medium-confidence)	0	1		classified	based on 6/16 ORFs	Caudovirales	Myoviridae	not classified	not classified
GBIDBA_10002210GUA	17626	No	NA	Low-quality	Genome-fragment	11.03	AAI-based (high-confidence)	0	1		classified	based on 3/15 ORFs	Caudovirales	Myoviridae	not classified	not classified
GBIDBA_10002215GUA	26860	No	NA	Low-quality	Genome-fragment	14.28	AAI-based (medium-confidence)	0	1		classified	based on 28/41 ORFs	Caudovirales	Myoviridae	not classified	not classified
GBIDBA_10002218GUA	19127	No	NA	Low-quality	Genome-fragment	11.51	AAI-based (medium-confidence)	0	1		classified	based on 7/17 ORFs	Caudovirales	Myoviridae	NA	Rhodothermus phage RM378
GBIDBA_10002219GUA	17568	No	NA	Low-quality	Genome-fragment	25.98	HMM-based (lower-bound)	0	1		classified	based on 4/27 ORFs	Caudovirales	Myoviridae	NA	Faecalibacterium phage FP_Brigit
GBIDBA_10002269GUA	22265	No	NA	Low-quality	Genome-fragment	14.21	AAI-based (high-confidence)	0	1		classified	based on 6/25 ORFs	not classified	not classified	not classified	not classified
GBIDBA_10002302GUA	22206	No	NA	Low-quality	Genome-fragment	14.33	AAI-based (high-confidence)	0	1		classified	based on 6/25 ORFs	Caudovirales	unclassified Caudovirales	not classified	not classified
GBIDBA_10002326GUA	16940	No	NA	Low-quality	Genome-fragment	16.1	AAI-based (high-confidence)	0	1		classified	based on 10/24 ORFs	Caudovirales	Siphoviridae	not classified	not classified
GBIDBA_10002363GUA	26370	No	NA	Low-quality	Genome-fragment	13.95	AAI-based (medium-confidence)	0	1		classified	based on 18/28 ORFs	Caudovirales	Myoviridae	not classified	not classified
GBIDBA_10002449GUA	22447	No	NA	Low-quality	Genome-fragment	12.03	AAI-based (medium-confidence)	0	1		classified	based on 24/35 ORFs	Caudovirales	Myoviridae	not classified	not classified
GBIDBA_10002473GUA	16760	Yes	8692	Low-quality	Genome-fragment	4.46	AAI-based (medium-confidence)	48.14	1		classified	based on 7/15 ORFs	Caudovirales	Myoviridae	not classified	not classified
GBIDBA_10002534GUA	22727	No	NA	Low-quality	Genome-fragment	13	AAI-based (medium-confidence)	0	1		classified	based on 9/21 ORFs	Caudovirales	Myoviridae	not classified	not classified
GBIDBA_10002542GUA	27630	No	NA	Low-quality	Genome-fragment	8.04	AAI-based (medium-confidence)	0	1		classified	based on 6/31 ORFs	Caudovirales	Myoviridae	not classified	not classified
GBIDBA_10002550GUA	21513	No	NA	Low-quality	Genome-fragment	13.5	AAI-based (medium-confidence)	0	1		classified	based on 5/19 ORFs	Caudovirales	Myoviridae	NA	Rhodothermus phage RM378
GBIDBA_10002681GUA	21426	No	NA	Low-quality	Genome-fragment	33.21	AAI-based (high-confidence)	0	1		classified	based on 10/50 ORFs	Caudovirales	unclassified Caudovirales	not classified	not classified
GBIDBA_10002694GUA	16917	No	NA	Low-quality	Genome-fragment	9.1	AAI-based (medium-confidence)	0	1		classified	based on 9/12 ORFs	Caudovirales	Myoviridae	not classified	not classified
GBIDBA_10002759GUA	14839	No	NA	Low-quality	Genome-fragment	7.97	AAI-based (high-confidence)	0	1		classified	based on 5/8 ORFs	Caudovirales	Myoviridae	NA	Pelagibacter phage HTVC008M
GBIDBA_10002764GUA	27305	No	NA	Low-quality	Genome-fragment	15.32	AAI-based (high-confidence)	0	1		classified	based on 13/28 ORFs	Caudovirales	Myoviridae	not classified	not classified
GBIDBA_10002781GUA	15292	No	NA	Low-quality	Genome-fragment	8.24	AAI-based (high-confidence)	0	1		classified	based on 8/9 ORFs	Caudovirales	Myoviridae	not classified	not classified
GBIDBA_10002782GUA	24320	No	NA	Low-quality	Genome-fragment	9.63	AAI-based (medium-confidence)	0	1		classified	based on 8/22 ORFs	not classified	not classified	not classified	not classified
GBIDBA_10002834GUA	15045	No	NA	Low-quality	Genome-fragment	37.61	AAI-based (medium-confidence)	0	1		classified	based on 6/18 ORFs	Caudovirales	Podoviridae	Myxoctovirus	Myxococcus virus Mx8*
GBIDBA_10002838GUA	20262	No	NA	Low-quality	Genome-fragment	10.94	AAI-based (high-confidence)	0	1		classified	based on 10/14 ORFs	Caudovirales	Myoviridae	not classified	not classified
GBIDBA_10002847GUA	14457	No	NA	Low-quality	Genome-fragment	7.75	AAI-based (medium-confidence)	0	1		classified	based on 11/19 ORFs	Caudovirales	Myoviridae	not classified	not classified
GBIDBA_10002910GUA	14201	No	NA	Low-quality	Genome-fragment	7.88	AAI-based (medium-confidence)	0	1		classified	based on 4/16 ORFs	Caudovirales	Myoviridae	not classified	not classified
GBIDBA_10002929GUA	16731	No	NA	Low-quality	Genome-fragment	47.36	AAI-based (medium-confidence)	0	1		classified	based on 9/26 ORFs	Caudovirales	Myoviridae	not classified	not classified
GBIDBA_10002951GUA	14049	No	NA	Low-quality	Genome-fragment	7.58	AAI-based (medium-confidence)	0	1		classified	based on 7/8 ORFs	Caudovirales	Myoviridae	not classified	not classified
GBIDBA_10002998GUA	28064	No	NA	Low-quality	Genome-fragment	7.31	AAI-based (medium-confidence)	0	1		classified	based on 21/42 ORFs	Caudovirales	Myoviridae	NA	Pseudomonas phage vB_PaeM_PA5oct
GBIDBA_10003014GUA	14137	No	NA	Low-quality	Genome-fragment	7.59	AAI-based (medium-confidence)	0	1		classified	based on 14/17 ORFs	Caudovirales	Myoviridae	not classified	not classified
GBIDBA_10003030GUA	13771	No	NA	Low-quality	Genome-fragment	6.35	HMM-based (lower-bound)	0	1		classified	based on 5/13 ORFs	Caudovirales	Myoviridae	NA	Pelagibacter phage HTVC008M
GBIDBA_10003047GUA	15934	No	NA	Low-quality	Genome-fragment	8.64	AAI-based (medium-confidence)	0	1		classified	based on 13/22 ORFs	Caudovirales	Myoviridae	not classified	not classified
GBIDBA_10003083GUA	18122	No	NA	Low-quality	Genome-fragment	35.96	AAI-based (medium-confidence)	0	1		classified	based on 6/21 ORFs	Caudovirales	Myoviridae	not classified	not classified
GBIDBA_10003118GUA	21796	No	NA	Low-quality	Genome-fragment	12.16	AAI-based (medium-confidence)	0	1		classified	based on 15/27 ORFs	Caudovirales	unclassified Caudovirales	not classified	not classified
GBIDBA_10003148GUA	13409	No	NA	Low-quality	Genome-fragment	5.91	HMM-based (lower-bound)	0	1		classified	based on 11/21 ORFs	Caudovirales	Myoviridae	not classified	not classified
GBIDBA_10003151GUA	13399	No	NA	Low-quality	Genome-fragment	21.89	AAI-based (medium-confidence)	0	1		classified	based on 5/23 ORFs	not classified	not classified	not classified	not classified
GBIDBA_10003167GUA	13343	No	NA	Low-quality	Genome-fragment	7.14	AAI-based (medium-confidence)	0	1		classified	based on 13/22 ORFs	Caudovirales	Myoviridae	not classified	not classified
GBIDBA_10003250GUA	21129	No	NA	Low-quality	Genome-fragment	11.58	AAI-based (medium-confidence)	0	1		classified	based on 8/12 ORFs	Caudovirales	Myoviridae	not classified	not classified
GBIDBA_10003264GUA	20459	No	NA	Low-quality	Genome-fragment	11.1	AAI-based (medium-confidence)	0	1		classified	based on 21/40 ORFs	Caudovirales	Myoviridae	not classified	not classified
GBIDBA_10003281GUA	12955	No	NA	Low-quality	Genome-fragment	7.3	AAI-based (medium-confidence)	0	1		classified	based on 6/12 ORFs	NA	Mimiviridae	Indivirus	Indivirus ILV1*
GBIDBA_10003316GUA	22201	No	NA	Low-quality	Genome-fragment	12.22	AAI-based (medium-confidence)	0	1		classified	based on 6/22 ORFs	not classified	not classified	not classified	not classified
GBIDBA_10003322GUA	12824	No	NA	Low-quality	Genome-fragment	5.65	AAI-based (medium-confidence)	0	1		classified	based on 5/10 ORFs	not classified	not classified	not classified	not classified
GBIDBA_10003351GUA	17061	No	NA	Low-quality	Genome-fragment	9.46	AAI-based (medium-confidence)	0	1		classified	based on 10/17 ORFs	Caudovirales	Myoviridae	not classified	not classified
GBIDBA_10003367GUA	12685	No	NA	Low-quality	Genome-fragment	7.67	HMM-based (lower-bound)	0	1		classified	based on 4/32 ORFs	Caudovirales	unclassified Caudovirales	not classified	not classified
GBIDBA_10003390GUA	23598	No	NA	Low-quality	Genome-fragment	12.79	AAI-based (medium-confidence)	0	1		classified	based on 21/35 ORFs	Caudovirales	Myoviridae	not classified	not classified
GBIDBA_10003399GUA	16748	No	NA	Low-quality	Genome-fragment	9.17	AAI-based (high-confidence)	0	1		classified	based on 13/16 ORFs	Caudovirales	Myoviridae	NA	Pelagibacter phage HTVC008M
GBIDBA_10003413GUA	21580	No	NA	Low-quality	Genome-fragment	11.72	AAI-based (medium-confidence)	0	1		classified	based on 18/47 ORFs	Caudovirales	Myoviridae	not classified	not classified
GBIDBA_10003436GUA	16931	No	NA	Low-quality	Genome-fragment	9.07	AAI-based (medium-confidence)	0	1		classified	based on 16/24 ORFs	Caudovirales	Myoviridae	not classified	not classified
GBIDBA_10003448GUA	13200	No	NA	Low-quality	Genome-fragment	6.03	HMM-based (lower-bound)	0	1		classified	based on 10/14 ORFs	Caudovirales	Myoviridae	not classified	not classified
GBIDBA_10003500GUA	13872	No	NA	Low-quality	Genome-fragment	23.32	AAI-based (high-confidence)	0	1		classified	based on 13/22 ORFs	Caudovirales	unclassified Caudovirales	not classified	not classified
GBIDBA_10003562GUA	12135	Yes	7305	Low-quality	Genome-fragment	6.58	AAI-based (medium-confidence)	39.8	1		classified	based on 10/17 ORFs	Caudovirales	Siphoviridae	not classified	not classified
GBIDBA_10003568GUA	32296	No	NA	Low-quality	Genome-fragment	48.34	HMM-based (lower-bound)	0	1		classified	based on 18/43 ORFs	Caudovirales	unclassified Caudovirales	not classified	not classified
GBIDBA_10003591GUA	15403	No	NA	Low-quality	Genome-fragment	8.42	AAI-based (medium-confidence)	0	1		classified	based on 14/31 ORFs	Caudovirales	Myoviridae	not classified	not classified
GBIDBA_10003616GUA	12251	No	NA	Low-quality	Genome-fragment	19.44	AAI-based (high-confidence)	0	1		classified	based on 9/23 ORFs	Caudovirales	unclassified Caudovirales	not classified	not classified
GBIDBA_10003622GUA	14781	No	NA	Low-quality	Genome-fragment	9.67	AAI-based (medium-confidence)	0	1		classified	based on 4/15 ORFs	Caudovirales	Myoviridae	NA	Rhodothermus phage RM378
GBIDBA_10003643GUA	22727	No	NA	Low-quality	Genome-fragment	12.06	AAI-based (medium-confidence)	0	1		classified	based on 12/18 ORFs	Caudovirales	Myoviridae	not classified	not classified
GBIDBA_10003679GUA	15438	Yes	12497	Low-quality	Genome-fragment	6.59	AAI-based (medium-confidence)	19.05	1		classified	based on 15/21 ORFs	Caudovirales	Myoviridae	not classified	not classified
GBIDBA_10003682GUA	12095	No	NA	Low-quality	Genome-fragment	34.93	AAI-based (high-confidence)	0	1		classified	based on 6/12 ORFs	Caudovirales	unclassified Caudovirales	not classified	not classified
GBIDBA_10003684GUA	49191	No	NA	Low-quality	Genome-fragment	27.27	AAI-based (medium-confidence)	0	1		classified	based on 14/46 ORFs	Caudovirales	Myoviridae	not classified	not classified
GBIDBA_10003688GUA	13949	Yes	11671	Low-quality	Genome-fragment	5.32	HMM-based (lower-bound)	16.33	1		classified	based on 9/10 ORFs	Caudovirales	Myoviridae	not classified	not classified
GBIDBA_10003695GUA	11735	No	NA	Low-quality	Genome-fragment	3.82	AAI-based (medium-confidence)	0	1		classified	based on 4/12 ORFs	NA	Mimiviridae	Indivirus	Indivirus ILV1*
GBIDBA_10003741GUA	22261	No	NA	Low-quality	Genome-fragment	15.09	AAI-based (medium-confidence)	0	1		classified	based on 10/16 ORFs	not classified	not classified	not classified	not classified
GBIDBA_10003757GUA	16230	No	NA	Low-quality	Genome-fragment	8.14	AAI-based (medium-confidence)	0	1		classified	based on 8/14 ORFs	Caudovirales	Myoviridae	not classified	not classified
GBIDBA_10003758GUA	19189	No	NA	Low-quality	Genome-fragment	45.75	AAI-based (medium-confidence)	0	1		classified	based on 16/28 ORFs	Caudovirales	Siphoviridae	not classified	not classified
GBIDBA_10003764GUA	16608	No	NA	Low-quality	Genome-fragment	26.35	AAI-based (high-confidence)	0	1		classified	based on 12/31 ORFs	Caudovirales	unclassified Caudovirales	not classified	not classified
GBIDBA_10003777GUA	13818	No	NA	Low-quality	Genome-fragment	6	HMM-based (lower-bound)	0	1		classified	based on 9/13 ORFs	Caudovirales	Myoviridae	not classified	not classified
GBIDBA_10003787GUA	14090	No	NA	Low-quality	Genome-fragment	7.54	AAI-based (medium-confidence)	0	1		classified	based on 13/15 ORFs	Caudovirales	Myoviridae	not classified	not classified
GBIDBA_10003794GUA	11878	No	NA	Low-quality	Genome-fragment	31.23	AAI-based (medium-confidence)	0	1		classified	based on 4/13 ORFs	Caudovirales	unclassified Caudovirales	not classified	not classified
GBIDBA_10003819GUA	11835	No	NA	Low-quality	Genome-fragment	6.48	AAI-based (medium-confidence)	0	1		classified	based on 13/22 ORFs	Caudovirales	Myoviridae	not classified	not classified
GBIDBA_10003836GUA	11869	No	NA	Low-quality	Genome-fragment	10.49	AAI-based (medium-confidence)	0	1		classified	based on 12/26 ORFs	Caudovirales	unclassified Caudovirales	not classified	not classified
GBIDBA_10003857GUA	17894	No	NA	Low-quality	Genome-fragment	7.96	AAI-based (medium-confidence)	0	1		classified	based on 6/17 ORFs	NA	Phycodnaviridae	Raphidovirus	Heterosigma akashiwo virus 01*
GBIDBA_10003949GUA	11219	No	NA	Low-quality	Genome-fragment	3.86	AAI-based (medium-confidence)	0	1		classified	based on 3/9 ORFs	Caudovirales	Myoviridae	not classified	not classified
GBIDBA_10003973GUA	23088	No	NA	Low-quality	Genome-fragment	10.4	HMM-based (lower-bound)	0	1		classified	based on 14/19 ORFs	Caudovirales	Myoviridae	not classified	not classified
GBIDBA_10004008GUA	26308	No	NA	Low-quality	Genome-fragment	14.03	AAI-based (medium-confidence)	0	1		classified	based on 32/41 ORFs	Caudovirales	Myoviridae	NA	Lake Baikal phage Baikal-20-5m-C28
GBIDBA_10004068GUA	11339	No	NA	Low-quality	Genome-fragment	6.04	AAI-based (medium-confidence)	0	1		classified	based on 14/17 ORFs	Caudovirales	Myoviridae	not classified	not classified
GBIDBA_10004103GUA	22905	No	NA	Low-quality	Genome-fragment	35.46	AAI-based (high-confidence)	0	1		classified	based on 12/46 ORFs	Caudovirales	unclassified Caudovirales	not classified	not classified
GBIDBA_10004200GUA	12137	No	NA	Low-quality	Genome-fragment	6.74	AAI-based (medium-confidence)	0	1		classified	based on 5/9 ORFs	Caudovirales	Myoviridae	NA	Lake Baikal phage Baikal-20-5m-C28
GBIDBA_10004231GUA	10651	No	NA	Low-quality	Genome-fragment	3.34	HMM-based (lower-bound)	0	1		classified	based on 4/10 ORFs	Caudovirales	Myoviridae	NA	Pseudomonas phage vB_PaeM_PA5oct
GBIDBA_10004243GUA	29136	Yes	10971	Low-quality	Genome-fragment	5.99	AAI-based (medium-confidence)	62.35	1		classified	based on 18/36 ORFs	Caudovirales	Myoviridae	not classified	not classified
GBIDBA_10004247GUA	16840	No	NA	Low-quality	Genome-fragment	25.16	AAI-based (high-confidence)	0	1		classified	based on 5/16 ORFs	Caudovirales	Podoviridae	NA	Cellulophaga phage phi14
GBIDBA_10004284GUA	13017	No	NA	Low-quality	Genome-fragment	7.06	AAI-based (high-confidence)	0	1		classified	based on 10/21 ORFs	not classified	not classified	not classified	not classified
GBIDBA_10004290GUA	10550	Yes	9164	Low-quality	Genome-fragment	4.93	AAI-based (medium-confidence)	13.14	1		classified	based on 6/11 ORFs	Caudovirales	Myoviridae	NA	Pelagibacter phage HTVC008M
GBIDBA_10004301GUA	10774	No	NA	Low-quality	Genome-fragment	4.81	HMM-based (lower-bound)	0	1		classified	based on 9/10 ORFs	Caudovirales	Myoviridae	not classified	not classified
GBIDBA_10004326GUA	10792	No	NA	Low-quality	Genome-fragment	5.84	AAI-based (medium-confidence)	0	1		classified	based on 11/16 ORFs	Caudovirales	Myoviridae	not classified	not classified
GBIDBA_10004339GUA	13970	No	NA	Low-quality	Genome-fragment	7.49	AAI-based (medium-confidence)	0	1		classified	based on 16/19 ORFs	Caudovirales	Myoviridae	NA	Lake Baikal phage Baikal-20-5m-C28
GBIDBA_10004378GUA	10372	No	NA	Low-quality	Genome-fragment	4.63	HMM-based (lower-bound)	0	1		classified	based on 9/10 ORFs	Caudovirales	Myoviridae	not classified	not classified
GBIDBA_10004441GUA	17123	Yes	16519	Low-quality	Genome-fragment	21.33	HMM-based (lower-bound)	3.53	1		classified	based on 4/8 ORFs	Caudovirales	Podoviridae	not classified	not classified
GBIDBA_10004472GUA	12952	No	NA	Low-quality	Genome-fragment	14.6	AAI-based (medium-confidence)	0	1		classified	based on 11/21 ORFs	not classified	not classified	not classified	not classified
GBIDBA_10004488GUA	22704	No	NA	Low-quality	Genome-fragment	13.25	AAI-based (medium-confidence)	0	1		classified	based on 5/18 ORFs	Caudovirales	Myoviridae	not classified	not classified
GBIDBA_10004522GUA	10103	Yes	NA	Low-quality	Genome-fragment	5.64	HMM-based (lower-bound)	0	1	low-confidence DTR	classified	based on 1/14 ORFs	Caudovirales	Myoviridae	NA	Cronobacter phage S13
GBIDBA_10004526GUA	10096	No	NA	Low-quality	Genome-fragment	5.38	AAI-based (medium-confidence)	0	1		classified	based on 6/11 ORFs	Caudovirales	Myoviridae	NA	Lake Baikal phage Baikal-20-5m-C28
GBIDBA_10004568GUA	39913	Yes	23752	Medium-quality	Genome-fragment	53.34	HMM-based (lower-bound)	40.49	1		classified	based on 19/41 ORFs	Caudovirales	unclassified Caudovirales	not classified	not classified
GBIDBA_10004588GUA	9972	No	NA	Low-quality	Genome-fragment	5.42	AAI-based (medium-confidence)	0	1		classified	based on 4/6 ORFs	Caudovirales	Myoviridae	NA	Pelagibacter phage HTVC008M
GBIDBA_10004602GUA	19161	No	NA	Low-quality	Genome-fragment	29.89	AAI-based (medium-confidence)	0	1		classified	based on 10/29 ORFs	Caudovirales	Podoviridae	Kochitakasuvirus	not classified
GBIDBA_10004611GUA	14070	No	NA	Low-quality	Genome-fragment	3.68	AAI-based (medium-confidence)	0	1		classified	based on 14/20 ORFs	Caudovirales	Myoviridae	NA	Pseudomonas phage vB_PaeM_PA5oct
GBIDBA_10004616GUA	10180	No	NA	Low-quality	Genome-fragment	5.49	AAI-based (medium-confidence)	0	1		classified	based on 11/19 ORFs	Caudovirales	Myoviridae	NA	Lake Baikal phage Baikal-20-5m-C28
GBIDBA_10004636GUA	11306	No	NA	Low-quality	Genome-fragment	7.36	AAI-based (high-confidence)	0	1		classified	based on 9/18 ORFs	Caudovirales	unclassified Caudovirales	not classified	not classified
GBIDBA_10004684GUA	9836	No	NA	Low-quality	Genome-fragment	4.93	AAI-based (medium-confidence)	0	1		classified	based on 3/6 ORFs	Caudovirales	Myoviridae	Thornevirus	Bacillus virus SP15*
GBIDBA_10004738GUA	9771	No	NA	Low-quality	Genome-fragment	4.46	HMM-based (lower-bound)	0	1		classified	based on 8/11 ORFs	Caudovirales	Myoviridae	not classified	not classified
GBIDBA_10004740GUA	14026	No	NA	Low-quality	Genome-fragment	7.76	AAI-based (medium-confidence)	0	1		classified	based on 9/10 ORFs	Caudovirales	Myoviridae	NA	Lake Baikal phage Baikal-20-5m-C28
GBIDBA_10004834GUA	16394	No	NA	Low-quality	Genome-fragment	26.99	AAI-based (high-confidence)	0	1		classified	based on 6/15 ORFs	Caudovirales	Podoviridae	not classified	not classified
GBIDBA_10004840GUA	11013	No	NA	Low-quality	Genome-fragment	4.81	HMM-based (lower-bound)	0	1		classified	based on 11/18 ORFs	Caudovirales	Myoviridae	NA	Pelagibacter phage HTVC008M
GBIDBA_10004852GUA	9574	No	NA	Low-quality	Genome-fragment	4.04	HMM-based (lower-bound)	0	1		classified	based on 5/7 ORFs	Caudovirales	Myoviridae	NA	Lake Baikal phage Baikal-20-5m-C28
GBIDBA_10004858GUA	9564	No	NA	Low-quality	Genome-fragment	5.09	AAI-based (medium-confidence)	0	1		classified	based on 8/16 ORFs	Caudovirales	Myoviridae	not classified	not classified
GBIDBA_10004869GUA	11155	No	NA	Low-quality	Genome-fragment	3.49	AAI-based (medium-confidence)	0	1		classified	based on 4/10 ORFs	Caudovirales	Myoviridae	not classified	not classified
GBIDBA_10004889GUA	18361	No	NA	Low-quality	Genome-fragment	23.38	HMM-based (lower-bound)	0	1		classified	based on 5/13 ORFs	Caudovirales	Podoviridae	not classified	not classified
GBIDBA_10004899GUA	28491	No	NA	Low-quality	Genome-fragment	17.61	AAI-based (medium-confidence)	0	1		classified	based on 11/36 ORFs	Caudovirales	Myoviridae	not classified	not classified
GBIDBA_10004951GUA	10431	No	NA	Low-quality	Genome-fragment	4.75	HMM-based (lower-bound)	0	1		classified	based on 8/9 ORFs	Caudovirales	Myoviridae	not classified	not classified
GBIDBA_10004998GUA	15769	No	NA	Low-quality	Genome-fragment	9.46	AAI-based (high-confidence)	0	1		classified	based on 9/22 ORFs	not classified	not classified	not classified	not classified
GBIDBA_10005028GUA	11155	No	NA	Low-quality	Genome-fragment	29.01	AAI-based (medium-confidence)	0	1		classified	based on 5/13 ORFs	Caudovirales	Podoviridae	not classified	not classified
GBIDBA_10005034GUA	9278	No	NA	Low-quality	Genome-fragment	4.96	AAI-based (medium-confidence)	0	1		classified	based on 6/9 ORFs	Caudovirales	Myoviridae	not classified	not classified
GBIDBA_10005099GUA	17709	No	NA	Low-quality	Genome-fragment	4.87	AAI-based (medium-confidence)	0	1		classified	based on 19/35 ORFs	Caudovirales	Myoviridae	not classified	not classified
GBIDBA_10005116GUA	13994	No	NA	Low-quality	Genome-fragment	34.01	AAI-based (medium-confidence)	0	1		classified	based on 9/18 ORFs	Caudovirales	Podoviridae	not classified	not classified
GBIDBA_10005124GUA	9135	No	NA	Low-quality	Genome-fragment	12.37	AAI-based (medium-confidence)	0	1		classified	based on 11/13 ORFs	Caudovirales	Podoviridae	not classified	not classified
GBIDBA_10005151GUA	13650	No	NA	Low-quality	Genome-fragment	18.45	AAI-based (medium-confidence)	0	1		classified	based on 9/15 ORFs	Caudovirales	Podoviridae	not classified	not classified
GBIDBA_10005165GUA	52698	No	NA	Medium-quality	Genome-fragment	81.97	AAI-based (high-confidence)	0	1		classified	based on 26/82 ORFs	Caudovirales	Podoviridae	not classified	not classified
GBIDBA_10005250GUA	16041	No	NA	Low-quality	Genome-fragment	8.8	AAI-based (medium-confidence)	0	1		classified	based on 2/11 ORFs	Caudovirales	Myoviridae	NA	Rhodothermus phage RM378
GBIDBA_10005264GUA	8945	No	NA	Low-quality	Genome-fragment	3.4	AAI-based (medium-confidence)	0	1	no viral genes detected	classified	based on 6/12 ORFs	not classified	not classified	not classified	not classified
GBIDBA_10005273GUA	11966	No	NA	Low-quality	Genome-fragment	4.76	AAI-based (medium-confidence)	0	1		classified	based on 5/7 ORFs	Caudovirales	Myoviridae	not classified	not classified
GBIDBA_10005280GUA	8923	No	NA	Low-quality	Genome-fragment	4.8	AAI-based (high-confidence)	0	1		classified	based on 4/4 ORFs	Caudovirales	Myoviridae	not classified	not classified
GBIDBA_10005334GUA	8844	Yes	5699	Low-quality	Genome-fragment	3.04	AAI-based (medium-confidence)	35.56	1		classified	based on 9/14 ORFs	Caudovirales	Myoviridae	NA	Pelagibacter phage HTVC008M
GBIDBA_10005396GUA	9153	No	NA	Low-quality	Genome-fragment	10.79	AAI-based (medium-confidence)	0	1		classified	based on 7/7 ORFs	Caudovirales	Siphoviridae	not classified	not classified
GBIDBA_10005409GUA	9541	No	NA	Low-quality	Genome-fragment	5.05	AAI-based (medium-confidence)	0	1		classified	based on 11/14 ORFs	Caudovirales	Myoviridae	not classified	not classified
GBIDBA_10005445GUA	11417	No	NA	Low-quality	Genome-fragment	14.75	HMM-based (lower-bound)	0	1		classified	based on 4/19 ORFs	Caudovirales	Myoviridae	not classified	not classified
GBIDBA_10005468GUA	8701	No	NA	Low-quality	Genome-fragment	2.99	AAI-based (medium-confidence)	0	1		classified	based on 3/9 ORFs	Caudovirales	Myoviridae	not classified	not classified
GBIDBA_10005481GUA	13539	No	NA	Low-quality	Genome-fragment	33.86	AAI-based (medium-confidence)	0	1		classified	based on 6/14 ORFs	Caudovirales	Podoviridae	not classified	not classified
GBIDBA_10005499GUA	11412	No	NA	Low-quality	Genome-fragment	27.63	AAI-based (medium-confidence)	0	1		classified	based on 12/15 ORFs	Caudovirales	Podoviridae	not classified	not classified
GBIDBA_10005521GUA	18751	No	NA	Low-quality	Genome-fragment	10.1	AAI-based (medium-confidence)	0	1		classified	based on 17/24 ORFs	Caudovirales	Myoviridae	not classified	not classified
GBIDBA_10005524GUA	12767	No	NA	Low-quality	Genome-fragment	29.86	AAI-based (high-confidence)	0	1		classified	based on 7/20 ORFs	Caudovirales	Podoviridae	not classified	not classified
GBIDBA_10005532GUA	9545	No	NA	Low-quality	Genome-fragment	25.94	AAI-based (medium-confidence)	0	1		classified	based on 3/13 ORFs	Caudovirales	Podoviridae	not classified	not classified
GBIDBA_10005535GUA	9765	No	NA	Low-quality	Genome-fragment	25.72	AAI-based (medium-confidence)	0	1		classified	based on 5/12 ORFs	Caudovirales	Podoviridae	Myxoctovirus	Myxococcus virus Mx8*
GBIDBA_10005539GUA	11318	No	NA	Low-quality	Genome-fragment	27.12	AAI-based (high-confidence)	0	1		classified	based on 9/13 ORFs	Caudovirales	Podoviridae	not classified	not classified
GBIDBA_10005541GUA	18130	No	NA	Low-quality	Genome-fragment	9.79	AAI-based (medium-confidence)	0	1		classified	based on 22/24 ORFs	Caudovirales	Myoviridae	not classified	not classified
GBIDBA_10005564GUA	8601	No	NA	Low-quality	Genome-fragment	4.7	AAI-based (medium-confidence)	0	1		classified	based on 7/12 ORFs	Caudovirales	Myoviridae	NA	Lake Baikal phage Baikal-20-5m-C28
GBIDBA_10005621GUA	19266	No	NA	Low-quality	Genome-fragment	23.81	HMM-based (lower-bound)	0	1		classified	based on 4/8 ORFs	Caudovirales	Podoviridae	not classified	not classified
GBIDBA_10005633GUA	8516	No	NA	Low-quality	Genome-fragment	4.66	HMM-based (lower-bound)	0	1		classified	based on 7/10 ORFs	Caudovirales	Myoviridae	not classified	not classified
GBIDBA_10005648GUA	14429	No	NA	Low-quality	Genome-fragment	7.51	HMM-based (lower-bound)	0	1		classified	based on 2/17 ORFs	Caudovirales	Myoviridae	not classified	not classified
GBIDBA_10005663GUA	11189	No	NA	Low-quality	Genome-fragment	3.98	AAI-based (medium-confidence)	0	1		classified	based on 3/13 ORFs	Caudovirales	Myoviridae	NA	Rhodothermus phage RM378
GBIDBA_10005697GUA	8450	No	NA	Low-quality	Genome-fragment	4.44	AAI-based (medium-confidence)	0	1		classified	based on 10/14 ORFs	Caudovirales	Myoviridae	NA	Lake Baikal phage Baikal-20-5m-C28
GBIDBA_10005783GUA	23091	No	NA	Low-quality	Genome-fragment	31.33	HMM-based (lower-bound)	0	1		classified	based on 15/28 ORFs	Caudovirales	Siphoviridae	not classified	not classified
GBIDBA_10005840GUA	8671	No	NA	Low-quality	Genome-fragment	4.44	AAI-based (medium-confidence)	0	1		classified	based on 5/8 ORFs	Caudovirales	Myoviridae	not classified	not classified
GBIDBA_10005846GUA	8293	No	NA	Low-quality	Genome-fragment	24.56	AAI-based (high-confidence)	0	1		classified	based on 6/10 ORFs	Caudovirales	Myoviridae	not classified	not classified
GBIDBA_10005853GUA	16354	No	NA	Low-quality	Genome-fragment	45.56	AAI-based (high-confidence)	0	1		classified	based on 8/19 ORFs	Caudovirales	Siphoviridae	NA	Sinorhizobium phage phiM5
GBIDBA_10005856GUA	14296	No	NA	Low-quality	Genome-fragment	22.97	AAI-based (medium-confidence)	0	1		classified	based on 4/26 ORFs	not classified	not classified	not classified	not classified
GBIDBA_10005882GUA	8245	No	NA	Low-quality	Genome-fragment	14.26	AAI-based (high-confidence)	0	1		classified	based on 5/11 ORFs	NA	not classified	NA	Sinorhizobium phage phiM6
GBIDBA_10005894GUA	14616	No	NA	Low-quality	Genome-fragment	43.27	AAI-based (medium-confidence)	0	1		classified	based on 13/30 ORFs	Caudovirales	Siphoviridae	not classified	not classified
GBIDBA_10005898GUA	11436	No	NA	Low-quality	Genome-fragment	6.18	AAI-based (medium-confidence)	0	1		classified	based on 6/12 ORFs	Caudovirales	Herelleviridae	not classified	not classified
GBIDBA_10005990GUA	20579	No	NA	Low-quality	Genome-fragment	27.12	HMM-based (lower-bound)	0	1		classified	based on 13/21 ORFs	Caudovirales	Siphoviridae	not classified	not classified
GBIDBA_10006037GUA	9019	No	NA	Low-quality	Genome-fragment	4.98	AAI-based (medium-confidence)	0	1		classified	based on 5/6 ORFs	Caudovirales	Myoviridae	NA	Pelagibacter phage HTVC008M
GBIDBA_10006045GUA	10246	No	NA	Low-quality	Genome-fragment	30.19	AAI-based (medium-confidence)	0	1		classified	based on 5/12 ORFs	not classified	not classified	not classified	not classified
GBIDBA_10006061GUA	8500	No	NA	Low-quality	Genome-fragment	6.84	AAI-based (medium-confidence)	0	1		classified	based on 7/9 ORFs	Caudovirales	Siphoviridae	not classified	not classified
GBIDBA_10006074GUA	10786	No	NA	Low-quality	Genome-fragment	14.53	AAI-based (medium-confidence)	0	1		classified	based on 6/14 ORFs	Caudovirales	Podoviridae	not classified	not classified
GBIDBA_10006080GUA	11224	No	NA	Low-quality	Genome-fragment	20.36	AAI-based (high-confidence)	0	1		classified	based on 3/16 ORFs	Caudovirales	Podoviridae	not classified	not classified
GBIDBA_10006110GUA	12751	No	NA	Low-quality	Genome-fragment	8.05	AAI-based (medium-confidence)	0	1		classified	based on 3/17 ORFs	Caudovirales	Myoviridae	not classified	not classified
GBIDBA_10006147GUA	12102	No	NA	Low-quality	Genome-fragment	17.88	AAI-based (medium-confidence)	0	1		classified	based on 12/18 ORFs	Caudovirales	Myoviridae	not classified	not classified
GBIDBA_10006156GUA	7940	No	NA	Low-quality	Genome-fragment	4.19	AAI-based (medium-confidence)	0	1		classified	based on 8/10 ORFs	Caudovirales	Myoviridae	NA	Pelagibacter phage HTVC008M
GBIDBA_10006210GUA	7882	No	NA	Low-quality	Genome-fragment	4.23	AAI-based (high-confidence)	0	1		classified	based on 4/4 ORFs	Caudovirales	Myoviridae	not classified	not classified
GBIDBA_10006233GUA	8618	No	NA	Low-quality	Genome-fragment	5.72	AAI-based (medium-confidence)	0	1		classified	based on 7/16 ORFs	not classified	not classified	not classified	not classified
GBIDBA_10006258GUA	18366	No	NA	Low-quality	Genome-fragment	9.94	AAI-based (medium-confidence)	0	1		classified	based on 19/26 ORFs	Caudovirales	Myoviridae	not classified	not classified
GBIDBA_10006270GUA	7817	No	NA	Low-quality	Genome-fragment	16.79	AAI-based (medium-confidence)	0	1		classified	based on 7/15 ORFs	Caudovirales	unclassified Caudovirales	not classified	not classified
GBIDBA_10006315GUA	14590	No	NA	Low-quality	Genome-fragment	16.84	HMM-based (lower-bound)	0	1		classified	based on 11/22 ORFs	Caudovirales	Siphoviridae	not classified	not classified
GBIDBA_10006350GUA	14498	No	NA	Low-quality	Genome-fragment	13.21	HMM-based (lower-bound)	0	1		classified	based on 5/8 ORFs	Caudovirales	Siphoviridae	not classified	not classified
GBIDBA_10006356GUA	20096	No	NA	Low-quality	Genome-fragment	9.02	AAI-based (high-confidence)	0	1		classified	based on 13/41 ORFs	Caudovirales	Myoviridae	not classified	not classified
GBIDBA_10006364GUA	7707	No	NA	Low-quality	Genome-fragment	3.07	AAI-based (medium-confidence)	0	1		classified	based on 4/7 ORFs	Caudovirales	Myoviridae	not classified	not classified
GBIDBA_10006383GUA	7682	No	NA	Low-quality	Genome-fragment	3.53	HMM-based (lower-bound)	0	1		classified	based on 5/6 ORFs	Caudovirales	Myoviridae	not classified	not classified
GBIDBA_10006398GUA	13702	No	NA	Low-quality	Genome-fragment	5.15	AAI-based (medium-confidence)	0	1	no viral genes detected	classified	based on 4/15 ORFs	not classified	not classified	not classified	not classified
GBIDBA_10006415GUA	7653	No	NA	Low-quality	Genome-fragment	3.48	HMM-based (lower-bound)	0	1		classified	based on 5/17 ORFs	Caudovirales	Myoviridae	not classified	not classified
GBIDBA_10006431GUA	12826	No	NA	Low-quality	Genome-fragment	5.26	HMM-based (lower-bound)	0	1		classified	based on 5/8 ORFs	Caudovirales	Myoviridae	not classified	not classified
GBIDBA_10006467GUA	7594	No	NA	Low-quality	Genome-fragment	4.08	AAI-based (medium-confidence)	0	1		classified	based on 7/11 ORFs	Caudovirales	Myoviridae	not classified	not classified
GBIDBA_10006469GUA	7592	No	NA	Low-quality	Genome-fragment	4.14	AAI-based (medium-confidence)	0	1		classified	based on 8/10 ORFs	Caudovirales	Myoviridae	NA	Pelagibacter phage HTVC008M
GBIDBA_10006524GUA	8840	No	NA	Low-quality	Genome-fragment	4.11	HMM-based (lower-bound)	0	1		classified	based on 7/12 ORFs	Caudovirales	Myoviridae	not classified	not classified
GBIDBA_10006580GUA	7486	No	NA	Low-quality	Genome-fragment	3.51	HMM-based (lower-bound)	0	1		classified	based on 8/9 ORFs	Caudovirales	Myoviridae	not classified	not classified
GBIDBA_10006585GUA	7482	No	NA	Low-quality	Genome-fragment	6.66	HMM-based (lower-bound)	0	1		classified	based on 4/6 ORFs	Caudovirales	Siphoviridae	not classified	not classified
GBIDBA_10006608GUA	7465	No	NA	Low-quality	Genome-fragment	16.92	AAI-based (high-confidence)	0	1		classified	based on 4/13 ORFs	Caudovirales	Podoviridae	not classified	not classified
GBIDBA_10006642GUA	7854	Yes	7538	Low-quality	Genome-fragment	5.13	AAI-based (medium-confidence)	4.02	1		classified	based on 3/9 ORFs	not classified	not classified	not classified	not classified
GBIDBA_10006643GUA	11013	No	NA	Low-quality	Genome-fragment	5.89	AAI-based (medium-confidence)	0	1		classified	based on 10/18 ORFs	Caudovirales	Myoviridae	not classified	not classified
GBIDBA_10006673GUA	7990	No	NA	Low-quality	Genome-fragment	7.62	AAI-based (high-confidence)	0	1		classified	based on 8/12 ORFs	Caudovirales	Siphoviridae	not classified	not classified
GBIDBA_10006692GUA	7397	No	NA	Low-quality	Genome-fragment	3.87	AAI-based (high-confidence)	0	1		classified	based on 5/12 ORFs	not classified	not classified	not classified	not classified
GBIDBA_10006695GUA	9806	No	NA	Low-quality	Genome-fragment	4.45	HMM-based (lower-bound)	0	1		classified	based on 8/12 ORFs	Caudovirales	Myoviridae	not classified	not classified
GBIDBA_10006745GUA	10867	No	NA	Low-quality	Genome-fragment	11.72	AAI-based (medium-confidence)	0	1		classified	based on 12/18 ORFs	not classified	not classified	not classified	not classified
GBIDBA_10006755GUA	8898	No	NA	Low-quality	Genome-fragment	4.7	AAI-based (medium-confidence)	0	1		classified	based on 8/9 ORFs	Caudovirales	Myoviridae	not classified	not classified
GBIDBA_10006810GUA	11816	No	NA	Low-quality	Genome-fragment	4.52	HMM-based (lower-bound)	0	1		classified	based on 11/19 ORFs	Caudovirales	Myoviridae	not classified	not classified
GBIDBA_10006818GUA	12337	No	NA	Low-quality	Genome-fragment	8.41	HMM-based (lower-bound)	0	1		classified	based on 9/15 ORFs	Caudovirales	Myoviridae	not classified	not classified
GBIDBA_10006823GUA	7291	Yes	6244	Low-quality	Genome-fragment	3.27	AAI-based (medium-confidence)	14.36	1		classified	based on 6/9 ORFs	Caudovirales	Myoviridae	not classified	not classified
GBIDBA_10006827GUA	7289	No	NA	Low-quality	Genome-fragment	4.06	HMM-based (lower-bound)	0	1		classified	based on 6/10 ORFs	Caudovirales	Myoviridae	not classified	not classified
GBIDBA_10006839GUA	22423	No	NA	Low-quality	Genome-fragment	12.11	AAI-based (medium-confidence)	0	1		classified	based on 20/40 ORFs	Caudovirales	Myoviridae	not classified	not classified
GBIDBA_10006864GUA	8935	No	NA	Low-quality	Genome-fragment	4.83	AAI-based (medium-confidence)	0	1		classified	based on 9/11 ORFs	Caudovirales	Myoviridae	NA	Lake Baikal phage Baikal-20-5m-C28
GBIDBA_10006892GUA	7229	No	NA	Low-quality	Genome-fragment	3.89	AAI-based (high-confidence)	0	1		classified	based on 6/11 ORFs	Caudovirales	Myoviridae	NA	Lake Baikal phage Baikal-20-5m-C28
GBIDBA_10006915GUA	16434	No	NA	Low-quality	Genome-fragment	8.09	AAI-based (medium-confidence)	0	1		classified	based on 4/20 ORFs	not classified	not classified	not classified	not classified
GBIDBA_10006920GUA	9196	No	NA	Low-quality	Genome-fragment	5.29	AAI-based (medium-confidence)	0	1		classified	based on 3/15 ORFs	Caudovirales	Myoviridae	NA	Rhodothermus phage RM378
GBIDBA_10006968GUA	7170	No	NA	Low-quality	Genome-fragment	3.87	AAI-based (medium-confidence)	0	1		classified	based on 8/12 ORFs	Caudovirales	Myoviridae	not classified	not classified
GBIDBA_10006975GUA	7674	No	NA	Low-quality	Genome-fragment	4.16	AAI-based (high-confidence)	0	1		classified	based on 5/9 ORFs	Caudovirales	Herelleviridae	not classified	not classified
GBIDBA_10006990GUA	13122	No	NA	Low-quality	Genome-fragment	38.83	AAI-based (high-confidence)	0	1		classified	based on 7/14 ORFs	not classified	not classified	not classified	not classified
GBIDBA_10007007GUA	18208	No	NA	Low-quality	Genome-fragment	11.84	AAI-based (medium-confidence)	0	1		classified	based on 6/21 ORFs	Caudovirales	Myoviridae	not classified	not classified
GBIDBA_10007088GUA	7073	No	NA	Low-quality	Genome-fragment	7.48	HMM-based (lower-bound)	0	1		classified	based on 3/3 ORFs	Caudovirales	Siphoviridae	not classified	not classified
GBIDBA_10007146GUA	7024	No	NA	Low-quality	Genome-fragment	10.91	AAI-based (high-confidence)	0	1		classified	based on 7/13 ORFs	Caudovirales	Siphoviridae	not classified	not classified
GBIDBA_10007153GUA	7367	No	NA	Not-determined	Genome-fragment	NA	NA	0	1	no viral genes detected	classified	based on 2/5 ORFs	Caudovirales	Siphoviridae	NA	Bacillus phage vB_BanS-Tsamsa
GBIDBA_10007155GUA	7019	No	NA	Low-quality	Genome-fragment	2.55	AAI-based (medium-confidence)	0	1		classified	based on 2/8 ORFs	Caudovirales	Myoviridae	NA	Rhodothermus phage RM378
GBIDBA_10007201GUA	13640	No	NA	Low-quality	Genome-fragment	7.42	AAI-based (medium-confidence)	0	1		classified	based on 12/13 ORFs	Caudovirales	Myoviridae	not classified	not classified
GBIDBA_10007209GUA	6986	No	NA	Low-quality	Genome-fragment	3.76	AAI-based (medium-confidence)	0	1		classified	based on 7/11 ORFs	Caudovirales	Myoviridae	not classified	not classified
GBIDBA_10007217GUA	6980	No	NA	Low-quality	Genome-fragment	12.79	AAI-based (medium-confidence)	0	1		classified	based on 4/10 ORFs	Caudovirales	unclassified Caudovirales	not classified	not classified
GBIDBA_10007245GUA	12807	Yes	9005	Low-quality	Genome-fragment	4.81	AAI-based (medium-confidence)	29.69	1		classified	based on 11/21 ORFs	Caudovirales	Myoviridae	not classified	not classified
GBIDBA_10007257GUA	15612	Yes	13643	Low-quality	Genome-fragment	30.31	AAI-based (medium-confidence)	12.61	1		classified	based on 4/22 ORFs	Caudovirales	unclassified Caudovirales	not classified	not classified
GBIDBA_10007270GUA	11784	No	NA	Low-quality	Genome-fragment	6.4	AAI-based (medium-confidence)	0	1		classified	based on 11/19 ORFs	Caudovirales	Myoviridae	not classified	not classified
GBIDBA_10007297GUA	6915	No	NA	Low-quality	Genome-fragment	3.57	AAI-based (high-confidence)	0	1		classified	based on 3/6 ORFs	NA	Mimiviridae	Indivirus	Indivirus ILV1*
GBIDBA_10007299GUA	23334	No	NA	Low-quality	Genome-fragment	12.84	AAI-based (medium-confidence)	0	1		classified	based on 12/17 ORFs	Caudovirales	Myoviridae	not classified	not classified
GBIDBA_10007301GUA	9158	No	NA	Low-quality	Genome-fragment	5.01	AAI-based (medium-confidence)	0	1		classified	based on 6/7 ORFs	Caudovirales	Myoviridae	NA	Pelagibacter phage HTVC008M
GBIDBA_10007321GUA	6896	No	NA	Low-quality	Genome-fragment	17.51	AAI-based (medium-confidence)	0	1		classified	based on 8/12 ORFs	Caudovirales	Siphoviridae	not classified	not classified
GBIDBA_10007366GUA	6863	No	NA	Low-quality	Genome-fragment	3.68	AAI-based (medium-confidence)	0	1		classified	based on 7/9 ORFs	not classified	not classified	not classified	not classified
GBIDBA_10007380GUA	6850	No	NA	Low-quality	Genome-fragment	11.19	AAI-based (medium-confidence)	0	1		classified	based on 3/13 ORFs	NA	not classified	NA	Halovirus HGTV-1
GBIDBA_10007381GUA	6848	No	NA	Low-quality	Genome-fragment	3.65	AAI-based (medium-confidence)	0	1		classified	based on 7/10 ORFs	Caudovirales	Myoviridae	not classified	not classified
GBIDBA_10007439GUA	13775	No	NA	Low-quality	Genome-fragment	32.81	AAI-based (high-confidence)	0	1		classified	based on 12/21 ORFs	Caudovirales	Podoviridae	NA	Podovirus Lau218
GBIDBA_10007463GUA	7422	No	NA	Low-quality	Genome-fragment	20.12	AAI-based (high-confidence)	0	1		classified	based on 4/11 ORFs	Caudovirales	Siphoviridae	not classified	not classified
GBIDBA_10007466GUA	6792	No	NA	Low-quality	Genome-fragment	3.7	AAI-based (medium-confidence)	0	1		classified	based on 3/7 ORFs	Caudovirales	Myoviridae	not classified	not classified
GBIDBA_10007467GUA	9530	No	NA	Low-quality	Genome-fragment	26.24	AAI-based (high-confidence)	0	1		classified	based on 3/10 ORFs	Caudovirales	unclassified Caudovirales	not classified	not classified
GBIDBA_10007492GUA	6772	No	NA	Low-quality	Genome-fragment	3.63	AAI-based (medium-confidence)	0	1		classified	based on 6/10 ORFs	Caudovirales	Myoviridae	not classified	not classified
GBIDBA_10007506GUA	7346	No	NA	Low-quality	Genome-fragment	3.27	HMM-based (lower-bound)	0	1		classified	based on 9/10 ORFs	Caudovirales	Myoviridae	not classified	not classified
GBIDBA_10007527GUA	6746	No	NA	Low-quality	Genome-fragment	3.65	AAI-based (high-confidence)	0	1		classified	based on 5/8 ORFs	Caudovirales	Myoviridae	not classified	not classified
GBIDBA_10007614GUA	6687	No	NA	Not-determined	Genome-fragment	NA	NA	0	1	no viral genes detected	classified	based on 8/9 ORFs	not classified	not classified	not classified	not classified
GBIDBA_10007619GUA	9116	No	NA	Low-quality	Genome-fragment	4.79	AAI-based (medium-confidence)	0	1		classified	based on 11/19 ORFs	Caudovirales	Myoviridae	not classified	not classified
GBIDBA_10007665GUA	9664	No	NA	Low-quality	Genome-fragment	8.62	HMM-based (lower-bound)	0	1		classified	based on 4/12 ORFs	Caudovirales	Siphoviridae	not classified	not classified
GBIDBA_10007668GUA	6642	No	NA	Low-quality	Genome-fragment	18.13	AAI-based (high-confidence)	0	1		classified	based on 3/9 ORFs	Caudovirales	Siphoviridae	Nickievirus	Pseudomonas virus nickie
GBIDBA_10007721GUA	6608	No	NA	Low-quality	Genome-fragment	17.67	AAI-based (high-confidence)	0	1		classified	based on 5/9 ORFs	Caudovirales	Siphoviridae	not classified	not classified
GBIDBA_10007722GUA	6606	Yes	NA	Low-quality	Genome-fragment	2.66	HMM-based (lower-bound)	0	1		classified	based on 4/6 ORFs	not classified	not classified	not classified	not classified
GBIDBA_10007741GUA	17277	No	NA	Low-quality	Genome-fragment	9.62	AAI-based (medium-confidence)	0	1		classified	based on 8/21 ORFs	Caudovirales	unclassified Caudovirales	not classified	not classified
GBIDBA_10007795GUA	6562	No	NA	Low-quality	Genome-fragment	2.74	HMM-based (lower-bound)	0	1		classified	based on 3/5 ORFs	Caudovirales	Myoviridae	not classified	not classified
GBIDBA_10007809GUA	6552	No	NA	Low-quality	Genome-fragment	2.55	AAI-based (high-confidence)	0	1		classified	based on 5/6 ORFs	Caudovirales	unclassified Caudovirales	not classified	not classified
GBIDBA_10007829GUA	9035	No	NA	Not-determined	Genome-fragment	NA	NA	0	1	no viral genes detected	classified	based on 9/15 ORFs	Caudovirales	Myoviridae	not classified	not classified
GBIDBA_10007860GUA	6886	No	NA	Low-quality	Genome-fragment	9.55	AAI-based (high-confidence)	0	1		classified	based on 3/11 ORFs	Caudovirales	Podoviridae	not classified	not classified
GBIDBA_10007934GUA	17823	Yes	7822	Low-quality	Genome-fragment	4.24	AAI-based (high-confidence)	56.11	1		classified	based on 6/22 ORFs	Caudovirales	Myoviridae	not classified	not classified
GBIDBA_10007965GUA	20489	Yes	12715	Low-quality	Genome-fragment	4.49	AAI-based (medium-confidence)	37.94	1		classified	based on 13/25 ORFs	Caudovirales	unclassified Caudovirales	not classified	not classified
GBIDBA_10008013GUA	7148	No	NA	Low-quality	Genome-fragment	8.89	AAI-based (high-confidence)	0	1		classified	based on 3/11 ORFs	Caudovirales	Podoviridae	not classified	not classified
GBIDBA_10008085GUA	9504	No	NA	Low-quality	Genome-fragment	5.18	AAI-based (high-confidence)	0	1		classified	based on 3/6 ORFs	Caudovirales	Myoviridae	NA	Pelagibacter phage HTVC008M
GBIDBA_10008125GUA	6322	No	NA	Low-quality	Genome-fragment	16.34	AAI-based (high-confidence)	0	1		classified	based on 3/6 ORFs	Caudovirales	Podoviridae	Myxoctovirus	Myxococcus virus Mx8*
GBIDBA_10008171GUA	8384	No	NA	Low-quality	Genome-fragment	3.72	HMM-based (lower-bound)	0	1		classified	based on 4/6 ORFs	Caudovirales	Myoviridae	not classified	not classified
GBIDBA_10008188GUA	17322	No	NA	Medium-quality	Genome-fragment	53.83	AAI-based (medium-confidence)	0	1		classified	based on 14/28 ORFs	Caudovirales	Siphoviridae	not classified	not classified
GBIDBA_10008214GUA	15179	No	NA	Low-quality	Genome-fragment	8.28	AAI-based (medium-confidence)	0	1		classified	based on 15/27 ORFs	Caudovirales	Myoviridae	not classified	not classified
GBIDBA_10008225GUA	12651	No	NA	Low-quality	Genome-fragment	4.45	AAI-based (medium-confidence)	0	1		classified	based on 5/11 ORFs	Caudovirales	unclassified Caudovirales	not classified	not classified
GBIDBA_10008227GUA	14923	No	NA	Low-quality	Genome-fragment	8.05	AAI-based (medium-confidence)	0	1		classified	based on 15/20 ORFs	Caudovirales	Myoviridae	not classified	not classified
GBIDBA_10008228GUA	6255	No	NA	Low-quality	Genome-fragment	3.43	AAI-based (high-confidence)	0	1		classified	based on 8/8 ORFs	Caudovirales	Myoviridae	not classified	not classified
GBIDBA_10008230GUA	13505	No	NA	Not-determined	Genome-fragment	NA	NA	0	1	no viral genes detected	classified	based on 7/18 ORFs	Caudovirales	Myoviridae	not classified	not classified
GBIDBA_10008250GUA	11556	No	NA	Low-quality	Genome-fragment	18.34	AAI-based (high-confidence)	0	1		classified	based on 4/16 ORFs	NA	not classified	NA	Gammaproteobacteria virus GOV_bin_2604
GBIDBA_10008297GUA	6215	No	NA	Low-quality	Genome-fragment	5.49	AAI-based (high-confidence)	0	1		classified	based on 7/10 ORFs	Caudovirales	Siphoviridae	not classified	not classified
GBIDBA_10008299GUA	12715	No	NA	Low-quality	Genome-fragment	7.03	AAI-based (medium-confidence)	0	1		classified	based on 6/9 ORFs	Caudovirales	Myoviridae	NA	Pelagibacter phage HTVC008M
GBIDBA_10008367GUA	7294	No	NA	Low-quality	Genome-fragment	3.92	AAI-based (medium-confidence)	0	1		classified	based on 9/15 ORFs	Caudovirales	Myoviridae	NA	Lake Baikal phage Baikal-20-5m-C28
GBIDBA_10008420GUA	9317	No	NA	Low-quality	Genome-fragment	5.1	AAI-based (medium-confidence)	0	1		classified	based on 6/9 ORFs	Caudovirales	Myoviridae	not classified	not classified
GBIDBA_10008487GUA	6830	No	NA	Low-quality	Genome-fragment	20.13	AAI-based (medium-confidence)	0	1		classified	based on 5/11 ORFs	Caudovirales	Siphoviridae	Inhavirus	Nonlabens virus P12024L*
GBIDBA_10008552GUA	9865	No	NA	Low-quality	Genome-fragment	5.29	AAI-based (medium-confidence)	0	1		classified	based on 8/13 ORFs	Caudovirales	Myoviridae	not classified	not classified
GBIDBA_10008558GUA	6065	No	NA	Low-quality	Genome-fragment	3.33	AAI-based (medium-confidence)	0	1		classified	based on 5/7 ORFs	not classified	not classified	not classified	not classified
GBIDBA_10008561GUA	6064	No	NA	Low-quality	Genome-fragment	15.78	AAI-based (high-confidence)	0	1		classified	based on 3/12 ORFs	Caudovirales	unclassified Caudovirales	not classified	not classified
GBIDBA_10008629GUA	7199	Yes	5066	Low-quality	Genome-fragment	7.65	AAI-based (medium-confidence)	29.63	1		classified	based on 6/9 ORFs	not classified	not classified	not classified	not classified
GBIDBA_10008646GUA	6382	No	NA	Low-quality	Genome-fragment	3.45	AAI-based (medium-confidence)	0	1		classified	based on 6/7 ORFs	Caudovirales	Myoviridae	not classified	not classified
GBIDBA_10008656GUA	6013	Yes	5606	Low-quality	Genome-fragment	1.46	AAI-based (medium-confidence)	6.77	1		classified	based on 5/8 ORFs	Caudovirales	Myoviridae	NA	Pseudomonas phage vB_PaeM_PA5oct
GBIDBA_10008690GUA	6000	No	NA	Low-quality	Genome-fragment	3.12	AAI-based (high-confidence)	0	1		classified	based on 2/6 ORFs	Caudovirales	Myoviridae	not classified	not classified
GBIDBA_10008704GUA	5995	No	NA	Low-quality	Genome-fragment	3.15	AAI-based (high-confidence)	0	1		classified	based on 7/11 ORFs	Caudovirales	unclassified Caudovirales	not classified	not classified
GBIDBA_10008706GUA	6387	No	NA	Low-quality	Genome-fragment	3.49	AAI-based (high-confidence)	0	1		classified	based on 4/8 ORFs	NA	Phycodnaviridae	Raphidovirus	Heterosigma akashiwo virus 01*
GBIDBA_10008720GUA	5987	No	NA	Low-quality	Genome-fragment	3.2	AAI-based (medium-confidence)	0	1		classified	based on 6/10 ORFs	Caudovirales	Myoviridae	not classified	not classified
GBIDBA_10008752GUA	6934	No	NA	Low-quality	Genome-fragment	12.16	AAI-based (medium-confidence)	0	1		classified	based on 4/14 ORFs	Caudovirales	Siphoviridae	NA	Siphoviridae sp.
GBIDBA_10008786GUA	5945	No	NA	Low-quality	Genome-fragment	8.98	AAI-based (high-confidence)	0	1		classified	based on 5/11 ORFs	Caudovirales	Siphoviridae	not classified	not classified
GBIDBA_10008793GUA	6687	No	NA	Low-quality	Genome-fragment	18.29	AAI-based (high-confidence)	0	1		classified	based on 4/7 ORFs	Caudovirales	Siphoviridae	not classified	not classified
GBIDBA_10008811GUA	5929	No	NA	Low-quality	Genome-fragment	15.49	AAI-based (medium-confidence)	0	1		classified	based on 4/8 ORFs	not classified	not classified	not classified	not classified
GBIDBA_10008850GUA	11455	No	NA	Low-quality	Genome-fragment	9.09	AAI-based (medium-confidence)	0	1		classified	based on 9/12 ORFs	Caudovirales	Siphoviridae	not classified	not classified
GBIDBA_10008879GUA	8906	No	NA	Low-quality	Genome-fragment	6.86	HMM-based (lower-bound)	0	1		classified	based on 6/10 ORFs	Caudovirales	Myoviridae	not classified	not classified
GBIDBA_10008929GUA	5869	No	NA	Low-quality	Genome-fragment	3.77	AAI-based (high-confidence)	0	1		classified	based on 2/5 ORFs	Caudovirales	Myoviridae	NA	Rhodothermus phage RM378
GBIDBA_10008950GUA	5860	No	NA	Low-quality	Genome-fragment	13.12	AAI-based (high-confidence)	0	1		classified	based on 3/11 ORFs	Caudovirales	Siphoviridae	not classified	not classified
GBIDBA_10008994GUA	5843	No	NA	Low-quality	Genome-fragment	2.6	HMM-based (lower-bound)	0	1		classified	based on 6/8 ORFs	Caudovirales	unclassified Caudovirales	not classified	not classified
GBIDBA_10009073GUA	5808	Yes	4852	Low-quality	Genome-fragment	2.63	AAI-based (medium-confidence)	16.46	1		classified	based on 6/9 ORFs	Caudovirales	Myoviridae	NA	Pelagibacter phage HTVC008M
GBIDBA_10009112GUA	5789	Yes	2323	Low-quality	Genome-fragment	1.01	HMM-based (lower-bound)	59.87	1		classified	based on 4/5 ORFs	Caudovirales	Myoviridae	not classified	not classified
GBIDBA_10009123GUA	5783	No	NA	Low-quality	Genome-fragment	2.56	HMM-based (lower-bound)	0	1		classified	based on 7/11 ORFs	Caudovirales	Myoviridae	NA	Pelagibacter phage HTVC008M
GBIDBA_10009141GUA	14625	No	NA	Low-quality	Genome-fragment	6.6	HMM-based (lower-bound)	0	1		classified	based on 8/11 ORFs	Caudovirales	Myoviridae	NA	Pelagibacter phage HTVC008M
GBIDBA_10009210GUA	12607	No	NA	Low-quality	Genome-fragment	6.74	AAI-based (medium-confidence)	0	1		classified	based on 14/18 ORFs	Caudovirales	Myoviridae	not classified	not classified
GBIDBA_10009218GUA	5731	No	NA	Low-quality	Genome-fragment	3.08	AAI-based (high-confidence)	0	1		classified	based on 5/6 ORFs	Caudovirales	Myoviridae	not classified	not classified
GBIDBA_10009247GUA	8104	No	NA	Low-quality	Genome-fragment	4.31	AAI-based (medium-confidence)	0	1		classified	based on 7/11 ORFs	Caudovirales	Myoviridae	not classified	not classified
GBIDBA_10009318GUA	13381	No	NA	Low-quality	Genome-fragment	5.97	HMM-based (lower-bound)	0	1		classified	based on 9/14 ORFs	Caudovirales	Myoviridae	not classified	not classified
GBIDBA_10009353GUA	5670	No	NA	Low-quality	Genome-fragment	3.04	AAI-based (medium-confidence)	0	1		classified	based on 6/6 ORFs	Caudovirales	Myoviridae	not classified	not classified
GBIDBA_10009403GUA	6864	Yes	5828	Low-quality	Genome-fragment	3.12	AAI-based (medium-confidence)	15.09	1		classified	based on 4/6 ORFs	not classified	not classified	not classified	not classified
GBIDBA_10009413GUA	5643	No	NA	Low-quality	Genome-fragment	8.01	AAI-based (high-confidence)	0	1		classified	based on 1/8 ORFs	Caudovirales	Myoviridae	NA	Bacillus phage BCD7
GBIDBA_10009433GUA	5633	No	NA	Low-quality	Genome-fragment	2.62	HMM-based (lower-bound)	0	1		classified	based on 2/8 ORFs	NA	Mimiviridae	NA	Terrestrivirus sp.
GBIDBA_10009497GUA	10673	No	NA	Low-quality	Genome-fragment	18.13	AAI-based (medium-confidence)	0	1		classified	based on 9/24 ORFs	NA	not classified	NA	Gammaproteobacteria virus GOV_bin_2604
GBIDBA_10009515GUA	5993	No	NA	Low-quality	Genome-fragment	15.4	AAI-based (medium-confidence)	0	1		classified	based on 3/7 ORFs	Caudovirales	Podoviridae	not classified	not classified
GBIDBA_10009528GUA	5590	No	NA	Low-quality	Genome-fragment	3.27	AAI-based (high-confidence)	0	1		classified	based on 2/7 ORFs	not classified	not classified	not classified	not classified
GBIDBA_10009588GUA	5563	No	NA	Low-quality	Genome-fragment	2.64	HMM-based (lower-bound)	0	1		classified	based on 6/13 ORFs	Caudovirales	Myoviridae	not classified	not classified
GBIDBA_10009601GUA	5558	No	NA	Low-quality	Genome-fragment	2.66	AAI-based (medium-confidence)	0	1		classified	based on 5/5 ORFs	Caudovirales	Myoviridae	not classified	not classified
GBIDBA_10009659GUA	5533	Yes	2745	Low-quality	Genome-fragment	1.38	AAI-based (high-confidence)	50.39	1		classified	based on 6/8 ORFs	Caudovirales	Myoviridae	NA	Lake Baikal phage Baikal-20-5m-C28
GBIDBA_10009764GUA	11407	No	NA	Low-quality	Genome-fragment	6.11	AAI-based (medium-confidence)	0	1		classified	based on 13/23 ORFs	Caudovirales	Myoviridae	not classified	not classified
GBIDBA_10009779GUA	5481	No	NA	Low-quality	Genome-fragment	5.48	AAI-based (medium-confidence)	0	1		classified	based on 4/5 ORFs	Caudovirales	Siphoviridae	not classified	not classified
GBIDBA_10009828GUA	5461	No	NA	Low-quality	Genome-fragment	3.17	AAI-based (medium-confidence)	0	1		classified	based on 3/3 ORFs	Caudovirales	Myoviridae	NA	Pelagibacter phage HTVC008M
GBIDBA_10009836GUA	6909	No	NA	Low-quality	Genome-fragment	3.67	AAI-based (medium-confidence)	0	1		classified	based on 7/11 ORFs	Caudovirales	Myoviridae	not classified	not classified
GBIDBA_10009879GUA	5442	No	NA	Low-quality	Genome-fragment	2.94	AAI-based (medium-confidence)	0	1		classified	based on 7/8 ORFs	Caudovirales	Myoviridae	not classified	not classified
GBIDBA_10009894GUA	5436	No	NA	Low-quality	Genome-fragment	7.31	AAI-based (high-confidence)	0	1		classified	based on 6/6 ORFs	Caudovirales	Podoviridae	not classified	not classified
GBIDBA_10009896GUA	5436	No	NA	Low-quality	Genome-fragment	1.39	AAI-based (medium-confidence)	0	1		classified	based on 1/7 ORFs	Caudovirales	Myoviridae	NA	Rhodothermus phage RM378
GBIDBA_10009915GUA	6772	Yes	6620	Low-quality	Genome-fragment	6.25	AAI-based (medium-confidence)	2.24	1		classified	based on 4/9 ORFs	not classified	not classified	not classified	not classified
GBIDBA_10009934GUA	5418	No	NA	Low-quality	Genome-fragment	9.08	AAI-based (high-confidence)	0	1		classified	based on 3/9 ORFs	Caudovirales	Myoviridae	not classified	not classified
GBIDBA_10009969GUA	5402	No	NA	Low-quality	Genome-fragment	2.97	AAI-based (high-confidence)	0	1		classified	based on 1/5 ORFs	Caudovirales	Myoviridae	NA	Rhodothermus phage RM378
GBIDBA_10009971GUA	5401	No	NA	Low-quality	Genome-fragment	8.83	AAI-based (high-confidence)	0	1		classified	based on 1/9 ORFs	NA	not classified	NA	Halovirus HGTV-1
GBIDBA_10010041GUA	9858	No	NA	Low-quality	Genome-fragment	4.38	HMM-based (lower-bound)	0	1		classified	based on 6/9 ORFs	Caudovirales	Myoviridae	NA	Lake Baikal phage Baikal-20-5m-C28
GBIDBA_10010064GUA	7073	No	NA	Low-quality	Genome-fragment	3.92	AAI-based (medium-confidence)	0	1		classified	based on 7/7 ORFs	Caudovirales	Myoviridae	not classified	not classified
GBIDBA_10010075GUA	5745	No	NA	Low-quality	Genome-fragment	2.82	AAI-based (medium-confidence)	0	1		classified	based on 5/6 ORFs	Caudovirales	Myoviridae	not classified	not classified
GBIDBA_10010113GUA	5342	No	NA	Low-quality	Genome-fragment	2.18	HMM-based (lower-bound)	0	1		classified	based on 3/6 ORFs	Caudovirales	Myoviridae	NA	Synechococcus phage S-SKS1
GBIDBA_10010122GUA	12249	No	NA	Low-quality	Genome-fragment	6.65	AAI-based (high-confidence)	0	1		classified	based on 4/20 ORFs	Caudovirales	Myoviridae	NA	Rhodothermus phage RM378
GBIDBA_10010225GUA	14035	No	NA	Low-quality	Genome-fragment	7.54	AAI-based (medium-confidence)	0	1		classified	based on 7/16 ORFs	Caudovirales	Myoviridae	not classified	not classified
GBIDBA_10010331GUA	5532	No	NA	Low-quality	Genome-fragment	2.57	AAI-based (medium-confidence)	0	1		classified	based on 4/5 ORFs	Caudovirales	Myoviridae	not classified	not classified
GBIDBA_10010379GUA	5536	No	NA	Not-determined	Genome-fragment	NA	NA	0	1	no viral genes detected	classified	based on 5/10 ORFs	Caudovirales	Myoviridae	NA	Pelagibacter phage HTVC008M
GBIDBA_10010392GUA	10543	No	NA	Low-quality	Genome-fragment	25.35	AAI-based (high-confidence)	0	1		classified	based on 9/16 ORFs	Caudovirales	Podoviridae	NA	Podovirus Lau218
GBIDBA_10010396GUA	7689	No	NA	Low-quality	Genome-fragment	4.12	AAI-based (medium-confidence)	0	1		classified	based on 6/12 ORFs	Caudovirales	Myoviridae	not classified	not classified
GBIDBA_10010403GUA	5595	No	NA	Low-quality	Genome-fragment	7.88	HMM-based (lower-bound)	0	1		classified	based on 1/9 ORFs	Caudovirales	Siphoviridae	not classified	not classified
GBIDBA_10010444GUA	5810	No	NA	Low-quality	Genome-fragment	2.45	HMM-based (lower-bound)	0	1		classified	based on 4/7 ORFs	Caudovirales	Myoviridae	not classified	not classified
GBIDBA_10010535GUA	5166	No	NA	Low-quality	Genome-fragment	5.23	AAI-based (medium-confidence)	0	1		classified	based on 6/6 ORFs	Caudovirales	Siphoviridae	not classified	not classified
GBIDBA_10010543GUA	17228	No	NA	Low-quality	Genome-fragment	33.17	HMM-based (lower-bound)	0	1		classified	based on 7/23 ORFs	Caudovirales	Podoviridae	NA	Podovirus Lau218
GBIDBA_10010586GUA	5840	No	NA	Low-quality	Genome-fragment	15.93	AAI-based (high-confidence)	0	1		classified	based on 1/5 ORFs	NA	not classified	NA	Sinorhizobium phage phiM6
GBIDBA_10010628GUA	5133	No	NA	Low-quality	Genome-fragment	2.37	HMM-based (lower-bound)	0	1		classified	based on 5/9 ORFs	Caudovirales	Myoviridae	NA	Pelagibacter phage HTVC008M
GBIDBA_10010655GUA	5124	No	NA	Low-quality	Genome-fragment	2.63	AAI-based (medium-confidence)	0	1		classified	based on 7/10 ORFs	Caudovirales	Myoviridae	not classified	not classified
GBIDBA_10010690GUA	5110	No	NA	Low-quality	Genome-fragment	12.6	AAI-based (high-confidence)	0	1		classified	based on 5/6 ORFs	not classified	not classified	not classified	not classified
GBIDBA_10010743GUA	5919	No	NA	Low-quality	Genome-fragment	16.25	AAI-based (high-confidence)	0	1		classified	based on 3/5 ORFs	Caudovirales	Siphoviridae	NA	Sinorhizobium phage phiM5
GBIDBA_10010761GUA	5089	No	NA	Low-quality	Genome-fragment	13.93	AAI-based (medium-confidence)	0	1		classified	based on 4/10 ORFs	Caudovirales	unclassified Caudovirales	not classified	not classified
GBIDBA_10010844GUA	7754	No	NA	Low-quality	Genome-fragment	4.27	AAI-based (medium-confidence)	0	1		classified	based on 4/5 ORFs	Caudovirales	Myoviridae	NA	Pelagibacter phage HTVC008M
GBIDBA_10010947GUA	5024	No	NA	Low-quality	Genome-fragment	2.7	AAI-based (medium-confidence)	0	1		classified	based on 7/7 ORFs	Caudovirales	Myoviridae	not classified	not classified
GBIDBA_10010981GUA	7888	No	NA	Low-quality	Genome-fragment	4.15	AAI-based (medium-confidence)	0	1		classified	based on 6/9 ORFs	Caudovirales	Myoviridae	NA	Pelagibacter phage HTVC008M
GBIDBA_10010998GUA	5002	No	NA	Low-quality	Genome-fragment	2.78	AAI-based (high-confidence)	0	1		classified	based on 5/6 ORFs	Caudovirales	Herelleviridae	not classified	not classified
GBIDBA_10011009GUA	5372	No	NA	Low-quality	Genome-fragment	2.7	HMM-based (lower-bound)	0	1		classified	based on 5/10 ORFs	Caudovirales	Siphoviridae	not classified	not classified
GBIDBA_10011164GUA	5437	No	NA	Not-determined	Genome-fragment	NA	NA	0	1	no viral genes detected	classified	based on 1/7 ORFs	Caudovirales	Myoviridae	NA	Cyanophage S-TIM5
GBIDBA_10011261GUA	7973	No	NA	Low-quality	Genome-fragment	4.19	AAI-based (high-confidence)	0	1		classified	based on 7/8 ORFs	Caudovirales	Myoviridae	NA	Lake Baikal phage Baikal-20-5m-C28
GBIDBA_10011319GUA	5536	No	NA	Low-quality	Genome-fragment	2.84	AAI-based (medium-confidence)	0	1		classified	based on 6/8 ORFs	Caudovirales	Myoviridae	NA	Pelagibacter phage HTVC008M
GBIDBA_10011414GUA	5714	No	NA	Low-quality	Genome-fragment	4.26	AAI-based (medium-confidence)	0	1		classified	based on 5/10 ORFs	Caudovirales	Myoviridae	not classified	not classified
GBIDBA_10011631GUA	5411	No	NA	Low-quality	Genome-fragment	14.63	AAI-based (medium-confidence)	0	1		classified	based on 2/4 ORFs	Caudovirales	Podoviridae	NA	Pelagibacter phage HTVC010P
GBIDBA_10011656GUA	6017	No	NA	Low-quality	Genome-fragment	8.75	HMM-based (lower-bound)	0	1		classified	based on 1/4 ORFs	Caudovirales	Podoviridae	NA	Synechococcus phage S-CBP2
GBIDBA_10011675GUA	5450	No	NA	Low-quality	Genome-fragment	15.68	AAI-based (high-confidence)	0	1		classified	based on 10/15 ORFs	Caudovirales	unclassified Caudovirales	not classified	not classified
GBIDBA_10011722GUA	8484	No	NA	Low-quality	Genome-fragment	4.93	AAI-based (medium-confidence)	0	1		classified	based on 4/9 ORFs	Caudovirales	Myoviridae	not classified	not classified
GBIDBA_10011740GUA	5454	No	NA	Low-quality	Genome-fragment	2.55	HMM-based (lower-bound)	0	1		classified	based on 6/7 ORFs	Caudovirales	Myoviridae	not classified	not classified
GBIDBA_10011786GUA	7067	No	NA	Low-quality	Genome-fragment	4.01	AAI-based (high-confidence)	0	1		classified	based on 4/7 ORFs	Caudovirales	Herelleviridae	not classified	not classified
GBIDBA_10011843GUA	4733	No	NA	Not-determined	Genome-fragment	NA	NA	0	1	no viral genes detected; low-confidence DTR	classified	based on 1/7 ORFs	Caudovirales	Siphoviridae	Cronusvirus	Rhodobacter virus RcCronus*
GBIDBA_10011939GUA	5709	No	NA	Low-quality	Genome-fragment	3.55	AAI-based (medium-confidence)	0	1		classified	based on 3/8 ORFs	Caudovirales	Myoviridae	NA	Rhodothermus phage RM378
GBIDBA_10011941GUA	4707	No	NA	Not-determined	Genome-fragment	NA	NA	0	1	no viral genes detected; low-confidence DTR	classified	based on 1/7 ORFs	Caudovirales	Siphoviridae	Cronusvirus	Rhodobacter virus RcCronus*
GBIDBA_10011969GUA	9221	No	NA	Low-quality	Genome-fragment	2.43	AAI-based (medium-confidence)	0	1		classified	based on 10/14 ORFs	Caudovirales	Myoviridae	not classified	not classified
GBIDBA_10011982GUA	6722	No	NA	Low-quality	Genome-fragment	3.6	AAI-based (medium-confidence)	0	1		classified	based on 6/10 ORFs	Caudovirales	Myoviridae	not classified	not classified
GBIDBA_10011989GUA	6619	No	NA	Low-quality	Genome-fragment	2.87	HMM-based (lower-bound)	0	1		classified	based on 6/7 ORFs	Caudovirales	Myoviridae	not classified	not classified
GBIDBA_10012021GUA	5502	No	NA	Low-quality	Genome-fragment	2.46	HMM-based (lower-bound)	0	1		classified	based on 4/4 ORFs	Caudovirales	Myoviridae	not classified	not classified
GBIDBA_10012033GUA	5446	No	NA	Low-quality	Genome-fragment	2.55	HMM-based (lower-bound)	0	1		classified	based on 5/6 ORFs	Caudovirales	Myoviridae	not classified	not classified
GBIDBA_10012038GUA	5876	No	NA	Low-quality	Genome-fragment	3.08	AAI-based (medium-confidence)	0	1		classified	based on 7/10 ORFs	Caudovirales	Myoviridae	not classified	not classified
GBIDBA_10012039GUA	6608	No	NA	Not-determined	Genome-fragment	NA	NA	0	1	no viral genes detected	classified	based on 4/9 ORFs	Caudovirales	Myoviridae	not classified	not classified
GBIDBA_10012055GUA	8839	No	NA	Low-quality	Genome-fragment	14.93	AAI-based (medium-confidence)	0	1		classified	based on 4/9 ORFs	Caudovirales	Siphoviridae	not classified	not classified
GBIDBA_10012063GUA	5545	No	NA	Low-quality	Genome-fragment	6.14	AAI-based (medium-confidence)	0	1		classified	based on 5/7 ORFs	Caudovirales	Myoviridae	not classified	not classified
GBIDBA_10012103GUA	11063	No	NA	Low-quality	Genome-fragment	28.81	AAI-based (medium-confidence)	0	1		classified	based on 7/20 ORFs	not classified	not classified	not classified	not classified
GBIDBA_10012147GUA	5449	No	NA	Low-quality	Genome-fragment	2.92	AAI-based (medium-confidence)	0	1		classified	based on 5/6 ORFs	Caudovirales	Myoviridae	not classified	not classified
GBIDBA_10012283GUA	6569	No	NA	Low-quality	Genome-fragment	3.77	AAI-based (medium-confidence)	0	1		classified	based on 4/5 ORFs	Caudovirales	Myoviridae	NA	Pelagibacter phage HTVC008M
GBIDBA_10012345GUA	11132	No	NA	Low-quality	Genome-fragment	30.05	AAI-based (medium-confidence)	0	1		classified	based on 8/15 ORFs	not classified	not classified	not classified	not classified
GBIDBA_10012392GUA	11257	No	NA	Low-quality	Genome-fragment	5.52	HMM-based (lower-bound)	0	1		classified	based on 7/8 ORFs	Caudovirales	Myoviridae	NA	Pelagibacter phage HTVC008M
GBIDBA_10012447GUA	8578	No	NA	Low-quality	Genome-fragment	11.04	AAI-based (medium-confidence)	0	1		classified	based on 3/16 ORFs	Caudovirales	Podoviridae	not classified	not classified
GBIDBA_10012495GUA	5566	No	NA	Low-quality	Genome-fragment	2.98	AAI-based (medium-confidence)	0	1		classified	based on 6/10 ORFs	Caudovirales	Myoviridae	not classified	not classified
GBIDBA_10012540GUA	6997	No	NA	Low-quality	Genome-fragment	3.4	HMM-based (lower-bound)	0	1		classified	based on 6/11 ORFs	Caudovirales	unclassified Caudovirales	not classified	not classified
GBIDBA_10012594GUA	8626	No	NA	Low-quality	Genome-fragment	3.86	HMM-based (lower-bound)	0	1		classified	based on 5/5 ORFs	Caudovirales	Myoviridae	NA	Pelagibacter phage HTVC008M
GBIDBA_10012725GUA	12478	No	NA	Low-quality	Genome-fragment	11.53	HMM-based (lower-bound)	0	1		classified	based on 4/10 ORFs	Caudovirales	unclassified Caudovirales	not classified	not classified
GBIDBA_10012939GUA	5312	No	NA	Low-quality	Genome-fragment	2.92	AAI-based (medium-confidence)	0	1		classified	based on 3/9 ORFs	Caudovirales	Myoviridae	not classified	not classified
GBIDBA_10012942GUA	5478	No	NA	Low-quality	Genome-fragment	14.8	AAI-based (medium-confidence)	0	1		classified	based on 3/8 ORFs	Caudovirales	Podoviridae	NA	Pelagibacter phage HTVC010P
GBIDBA_10012950GUA	8390	No	NA	Low-quality	Genome-fragment	4.51	AAI-based (high-confidence)	0	1		classified	based on 8/14 ORFs	Caudovirales	Myoviridae	not classified	not classified
GBIDBA_10013151GUA	8327	No	NA	Low-quality	Genome-fragment	5.29	AAI-based (medium-confidence)	0	1		classified	based on 2/11 ORFs	Caudovirales	Myoviridae	NA	Rhodothermus phage RM378
GBIDBA_10013264GUA	13663	No	NA	Low-quality	Genome-fragment	22.29	AAI-based (medium-confidence)	0	1		classified	based on 10/19 ORFs	NA	not classified	NA	Gammaproteobacteria virus GOV_bin_2604
GBIDBA_10013272GUA	5880	No	NA	Low-quality	Genome-fragment	12.59	AAI-based (medium-confidence)	0	1		classified	based on 6/6 ORFs	Caudovirales	Siphoviridae	not classified	not classified
GBIDBA_10013348GUA	6023	Yes	2324	Low-quality	Genome-fragment	1.02	HMM-based (lower-bound)	61.41	1		classified	based on 3/6 ORFs	not classified	not classified	not classified	not classified
GBIDBA_10013518GUA	8800	No	NA	Low-quality	Genome-fragment	4.7	AAI-based (medium-confidence)	0	1		classified	based on 11/12 ORFs	Caudovirales	Myoviridae	not classified	not classified
GBIDBA_10013553GUA	7869	No	NA	Low-quality	Genome-fragment	17.45	AAI-based (medium-confidence)	0	1		classified	based on 6/11 ORFs	Caudovirales	Podoviridae	Enhodamvirus	not classified
GBIDBA_10013554GUA	5794	No	NA	Low-quality	Genome-fragment	3.03	AAI-based (medium-confidence)	0	1		classified	based on 8/12 ORFs	Caudovirales	Myoviridae	not classified	not classified
GBIDBA_10013626GUA	8224	No	NA	Low-quality	Genome-fragment	3.68	HMM-based (lower-bound)	0	1		classified	based on 4/5 ORFs	Caudovirales	Myoviridae	not classified	not classified
GBIDBA_10013807GUA	5591	No	NA	Low-quality	Genome-fragment	2.78	AAI-based (high-confidence)	0	1		classified	based on 3/7 ORFs	not classified	not classified	not classified	not classified
GBIDBA_10013913GUA	9723	No	NA	Low-quality	Genome-fragment	5.23	AAI-based (medium-confidence)	0	1		classified	based on 9/12 ORFs	Caudovirales	Myoviridae	not classified	not classified
GBIDBA_10013937GUA	10691	No	NA	Low-quality	Genome-fragment	19.12	AAI-based (high-confidence)	0	1		classified	based on 9/16 ORFs	Caudovirales	Siphoviridae	not classified	not classified
GBIDBA_10014010GUA	6385	No	NA	Low-quality	Genome-fragment	3.5	AAI-based (high-confidence)	0	1		classified	based on 5/8 ORFs	Caudovirales	Myoviridae	NA	Pelagibacter phage HTVC008M
GBIDBA_10014086GUA	7465	No	NA	Low-quality	Genome-fragment	4.09	AAI-based (medium-confidence)	0	1	no viral genes detected	classified	based on 6/13 ORFs	Caudovirales	unclassified Caudovirales	not classified	not classified
GBIDBA_10014171GUA	5481	No	NA	Low-quality	Genome-fragment	3.04	AAI-based (medium-confidence)	0	1		classified	based on 7/9 ORFs	Caudovirales	Myoviridae	not classified	not classified
GBIDBA_10014270GUA	5603	No	NA	Low-quality	Genome-fragment	13.3	AAI-based (medium-confidence)	0	1		classified	based on 5/6 ORFs	Caudovirales	Podoviridae	NA	Podovirus Lau218
GBIDBA_10014407GUA	6063	No	NA	Low-quality	Genome-fragment	9.59	HMM-based (lower-bound)	0	1		classified	based on 4/8 ORFs	Caudovirales	Podoviridae	not classified	not classified
GBIDBA_10014495GUA	6766	No	NA	Low-quality	Genome-fragment	3.55	HMM-based (lower-bound)	0	1		classified	based on 5/14 ORFs	Caudovirales	unclassified Caudovirales	not classified	not classified
GBIDBA_10014527GUA	6405	No	NA	Low-quality	Genome-fragment	16.68	AAI-based (high-confidence)	0	1		classified	based on 4/12 ORFs	Caudovirales	Podoviridae	not classified	not classified
GBIDBA_10014611GUA	6170	No	NA	Low-quality	Genome-fragment	3.1	HMM-based (lower-bound)	0	1		classified	based on 5/8 ORFs	Caudovirales	Myoviridae	NA	Lake Baikal phage Baikal-20-5m-C28
GBIDBA_10014614GUA	5768	No	NA	Low-quality	Genome-fragment	3.18	AAI-based (medium-confidence)	0	1		classified	based on 4/8 ORFs	Caudovirales	Myoviridae	not classified	not classified
GBIDBA_10014778GUA	5045	No	NA	Low-quality	Genome-fragment	11.38	AAI-based (medium-confidence)	0	1		classified	based on 5/8 ORFs	Caudovirales	unclassified Caudovirales	not classified	not classified
GBIDBA_10014917GUA	6547	No	NA	Low-quality	Genome-fragment	2.03	AAI-based (medium-confidence)	0	1	no viral genes detected	classified	based on 1/5 ORFs	Caudovirales	Myoviridae	NA	Streptomyces phage BRock
GBIDBA_10014926GUA	7298	No	NA	Low-quality	Genome-fragment	15.92	AAI-based (medium-confidence)	0	1		classified	based on 6/11 ORFs	Caudovirales	Podoviridae	not classified	not classified
GBIDBA_10014970GUA	7711	No	NA	Low-quality	Genome-fragment	12.13	AAI-based (medium-confidence)	0	1		classified	based on 4/13 ORFs	Caudovirales	Siphoviridae	NA	Xanthomonas phage Xp15
GBIDBA_10015053GUA	6927	No	NA	Low-quality	Genome-fragment	3.09	HMM-based (lower-bound)	0	1		classified	based on 6/10 ORFs	Caudovirales	unclassified Caudovirales	not classified	not classified
GBIDBA_10015199GUA	9175	No	NA	Low-quality	Genome-fragment	3.47	AAI-based (medium-confidence)	0	1		classified	based on 3/8 ORFs	NA	Mimiviridae	not classified	not classified
GBIDBA_10015337GUA	5797	Yes	4712	Low-quality	Genome-fragment	1.8	HMM-based (lower-bound)	18.72	1		classified	based on 6/6 ORFs	Caudovirales	Myoviridae	not classified	not classified
GBIDBA_10015444GUA	6661	No	NA	Low-quality	Genome-fragment	3.81	AAI-based (medium-confidence)	0	1		classified	based on 2/7 ORFs	not classified	not classified	not classified	not classified
GBIDBA_10015558GUA	6063	No	NA	Low-quality	Genome-fragment	3.43	AAI-based (medium-confidence)	0	1		classified	based on 6/10 ORFs	Caudovirales	Myoviridae	not classified	not classified
GBIDBA_10015581GUA	10467	No	NA	Low-quality	Genome-fragment	6.56	AAI-based (medium-confidence)	0	1		classified	based on 3/12 ORFs	Caudovirales	Myoviridae	NA	Rhodothermus phage RM378
GBIDBA_10015590GUA	7352	No	NA	Low-quality	Genome-fragment	19.45	AAI-based (medium-confidence)	0	1		classified	based on 5/11 ORFs	Caudovirales	Podoviridae	NA	Ralstonia phage DU_RP_II
GBIDBA_10015614GUA	6854	No	NA	Low-quality	Genome-fragment	14.22	AAI-based (medium-confidence)	0	1		classified	based on 4/6 ORFs	Caudovirales	Myoviridae	NA	Synechococcus phage S-B68
GBIDBA_10015860GUA	8262	No	NA	Low-quality	Genome-fragment	2.99	AAI-based (medium-confidence)	0	1		classified	based on 9/11 ORFs	Caudovirales	unclassified Caudovirales	not classified	not classified
GBIDBA_10015872GUA	6087	No	NA	Low-quality	Genome-fragment	3.31	AAI-based (medium-confidence)	0	1		classified	based on 7/8 ORFs	Caudovirales	Myoviridae	NA	Pelagibacter phage HTVC008M
GBIDBA_10015941GUA	6009	No	NA	Low-quality	Genome-fragment	2.7	AAI-based (medium-confidence)	0	1		classified	based on 6/11 ORFs	not classified	not classified	not classified	not classified
GBIDBA_10015947GUA	5392	No	NA	Low-quality	Genome-fragment	14.76	AAI-based (high-confidence)	0	1		classified	based on 1/9 ORFs	Caudovirales	Siphoviridae	Nickievirus	Pseudomonas virus nickie
GBIDBA_10015954GUA	8529	No	NA	Low-quality	Genome-fragment	4.16	AAI-based (medium-confidence)	0	1		classified	based on 5/10 ORFs	NA	Mimiviridae	not classified	not classified
GBIDBA_10016068GUA	6667	No	NA	Low-quality	Genome-fragment	13.65	HMM-based (lower-bound)	0	1		classified	based on 3/8 ORFs	Caudovirales	Podoviridae	Vicosavirus	not classified
GBIDBA_10016449GUA	3693	No	NA	Low-quality	Genome-fragment	3.88	HMM-based (lower-bound)	0	1	low-confidence DTR	classified	based on 2/4 ORFs	Caudovirales	unclassified Caudovirales	not classified	not classified
GBIDBA_10016527GUA	5408	No	NA	Low-quality	Genome-fragment	2.92	AAI-based (medium-confidence)	0	1		classified	based on 6/10 ORFs	Caudovirales	Myoviridae	not classified	not classified
GBIDBA_10016528GUA	6077	No	NA	Low-quality	Genome-fragment	9.64	AAI-based (high-confidence)	0	1		classified	based on 3/7 ORFs	Caudovirales	Myoviridae	not classified	not classified
GBIDBA_10016603GUA	5890	No	NA	Low-quality	Genome-fragment	3.15	AAI-based (high-confidence)	0	1		classified	based on 6/8 ORFs	Caudovirales	Myoviridae	NA	Lake Baikal phage Baikal-20-5m-C28
GBIDBA_10016670GUA	6398	No	NA	Low-quality	Genome-fragment	2.98	HMM-based (lower-bound)	0	1		classified	based on 6/7 ORFs	Caudovirales	Myoviridae	not classified	not classified
GBIDBA_10016678GUA	6194	No	NA	Low-quality	Genome-fragment	9.62	AAI-based (high-confidence)	0	1		classified	based on 7/12 ORFs	Caudovirales	Siphoviridae	not classified	not classified
GBIDBA_10016766GUA	10220	No	NA	Low-quality	Genome-fragment	5.15	AAI-based (medium-confidence)	0	1		classified	based on 4/9 ORFs	Caudovirales	Myoviridae	not classified	not classified
GBIDBA_10017288GUA	5478	No	NA	Low-quality	Genome-fragment	10.39	AAI-based (high-confidence)	0	1		classified	based on 5/6 ORFs	Caudovirales	Podoviridae	NA	Puniceispirillum phage HMO-2011
GBIDBA_10017382GUA	7255	No	NA	Low-quality	Genome-fragment	3.91	AAI-based (medium-confidence)	0	1		classified	based on 8/11 ORFs	Caudovirales	Myoviridae	not classified	not classified
GBIDBA_10017608GUA	6118	No	NA	Low-quality	Genome-fragment	10.45	HMM-based (lower-bound)	0	1		classified	based on 7/9 ORFs	Caudovirales	Siphoviridae	not classified	not classified
GBIDBA_10017617GUA	5264	No	NA	Low-quality	Genome-fragment	9.75	AAI-based (medium-confidence)	0	1		classified	based on 2/10 ORFs	Caudovirales	Podoviridae	Kochitakasuvirus	not classified
GBIDBA_10017718GUA	6993	Yes	5605	Low-quality	Genome-fragment	2.91	AAI-based (medium-confidence)	19.85	1		classified	based on 8/12 ORFs	Caudovirales	Myoviridae	not classified	not classified
GBIDBA_10017939GUA	8978	No	NA	Low-quality	Genome-fragment	26.87	AAI-based (high-confidence)	0	1		classified	based on 7/10 ORFs	Caudovirales	Siphoviridae	Inhavirus	Nonlabens virus P12024L*
GBIDBA_10017971GUA	5285	No	NA	Low-quality	Genome-fragment	2.87	AAI-based (medium-confidence)	0	1		classified	based on 5/8 ORFs	Caudovirales	Myoviridae	not classified	not classified
GBIDBA_10018042GUA	5156	No	NA	Low-quality	Genome-fragment	31.26	AAI-based (high-confidence)	0	1		classified	based on 4/13 ORFs	Caudovirales	unclassified Caudovirales	not classified	not classified
GBIDBA_10018146GUA	6475	No	NA	Low-quality	Genome-fragment	3.46	AAI-based (medium-confidence)	0	1		classified	based on 5/9 ORFs	Caudovirales	Myoviridae	not classified	not classified
GBIDBA_10018439GUA	11065	No	NA	Low-quality	Genome-fragment	5.65	AAI-based (medium-confidence)	0	1		classified	based on 12/18 ORFs	Caudovirales	Myoviridae	not classified	not classified
GBIDBA_10018538GUA	6282	No	NA	Low-quality	Genome-fragment	3.39	AAI-based (medium-confidence)	0	1		classified	based on 8/10 ORFs	Caudovirales	Myoviridae	not classified	not classified
GBIDBA_10018757GUA	6304	No	NA	Low-quality	Genome-fragment	3.47	AAI-based (medium-confidence)	0	1		classified	based on 4/9 ORFs	Caudovirales	Herelleviridae	not classified	not classified
GBIDBA_10019212GUA	5429	No	NA	Low-quality	Genome-fragment	2.89	AAI-based (medium-confidence)	0	1		classified	based on 7/9 ORFs	Caudovirales	Myoviridae	NA	Lake Baikal phage Baikal-20-5m-C28
GBIDBA_10019291GUA	5613	No	NA	Low-quality	Genome-fragment	14.95	AAI-based (medium-confidence)	0	1		classified	based on 2/8 ORFs	Caudovirales	Myoviridae	Jilinvirus	not classified
GBIDBA_10019299GUA	7436	Yes	6789	Low-quality	Genome-fragment	1.77	AAI-based (medium-confidence)	8.7	1		classified	based on 6/8 ORFs	Caudovirales	Myoviridae	not classified	not classified
GBIDBA_10019503GUA	7328	No	NA	Low-quality	Genome-fragment	3.69	AAI-based (medium-confidence)	0	1		classified	based on 8/9 ORFs	Caudovirales	Myoviridae	not classified	not classified
GBIDBA_10019586GUA	6593	No	NA	Low-quality	Genome-fragment	3.54	AAI-based (medium-confidence)	0	1		classified	based on 11/12 ORFs	Caudovirales	Myoviridae	not classified	not classified
GBIDBA_10020266GUA	7565	No	NA	Low-quality	Genome-fragment	4.04	AAI-based (medium-confidence)	0	1		classified	based on 4/4 ORFs	Caudovirales	Myoviridae	NA	Pelagibacter phage HTVC008M
GBIDBA_10020627GUA	7421	No	NA	Low-quality	Genome-fragment	13.78	AAI-based (high-confidence)	0	1		classified	based on 2/12 ORFs	Caudovirales	Siphoviridae	NA	Geobacillus phage GBK2
GBIDBA_10020637GUA	5172	No	NA	Low-quality	Genome-fragment	2.36	HMM-based (lower-bound)	0	1		classified	based on 8/9 ORFs	Caudovirales	Myoviridae	not classified	not classified
GBIDBA_10020804GUA	5598	No	NA	Low-quality	Genome-fragment	2.98	AAI-based (medium-confidence)	0	1		classified	based on 7/7 ORFs	Caudovirales	Myoviridae	not classified	not classified
GBIDBA_10021054GUA	6526	No	NA	Low-quality	Genome-fragment	9.49	HMM-based (lower-bound)	0	1		classified	based on 1/6 ORFs	Caudovirales	Podoviridae	not classified	not classified
GBIDBA_10021085GUA	6643	No	NA	Low-quality	Genome-fragment	2.64	AAI-based (high-confidence)	0	1		classified	based on 4/8 ORFs	Caudovirales	Myoviridae	not classified	not classified
GBIDBA_10021295GUA	6437	No	NA	Low-quality	Genome-fragment	9.13	AAI-based (high-confidence)	0	1		classified	based on 1/9 ORFs	Caudovirales	Myoviridae	NA	Streptomyces phage BRock
GBIDBA_10021490GUA	5768	No	NA	Low-quality	Genome-fragment	13.88	AAI-based (medium-confidence)	0	1		classified	based on 6/9 ORFs	Caudovirales	Siphoviridae	not classified	not classified
GBIDBA_10021784GUA	7075	No	NA	Low-quality	Genome-fragment	8.95	AAI-based (medium-confidence)	0	1		classified	based on 2/4 ORFs	Caudovirales	unclassified Caudovirales	not classified	not classified
GBIDBA_10022038GUA	5232	No	NA	Low-quality	Genome-fragment	1.67	HMM-based (lower-bound)	0	1		classified	based on 4/6 ORFs	Caudovirales	Siphoviridae	not classified	not classified
GBIDBA_10022746GUA	5691	No	NA	Low-quality	Genome-fragment	3.3	HMM-based (lower-bound)	0	1		classified	based on 4/10 ORFs	Caudovirales	Myoviridae	not classified	not classified
GBIDBA_10022865GUA	7311	No	NA	Low-quality	Genome-fragment	3.92	AAI-based (medium-confidence)	0	1		classified	based on 8/10 ORFs	Caudovirales	Myoviridae	not classified	not classified
GBIDBA_10023231GUA	5664	No	NA	Low-quality	Genome-fragment	3.06	AAI-based (medium-confidence)	0	1		classified	based on 6/10 ORFs	not classified	not classified	not classified	not classified
GBIDBA_10023483GUA	12349	No	NA	Low-quality	Genome-fragment	7.08	AAI-based (medium-confidence)	0	1		classified	based on 4/17 ORFs	Caudovirales	Myoviridae	NA	Rhodothermus phage RM378
GBIDBA_10023497GUA	5112	No	NA	Low-quality	Genome-fragment	5.1	HMM-based (lower-bound)	0	1		classified	based on 4/6 ORFs	Caudovirales	unclassified Caudovirales	not classified	not classified
GBIDBA_10023544GUA	5819	Yes	4185	Low-quality	Genome-fragment	2.87	AAI-based (medium-confidence)	28.08	1		classified	based on 9/9 ORFs	Caudovirales	Myoviridae	not classified	not classified
GBIDBA_10023591GUA	5277	No	NA	Low-quality	Genome-fragment	2.58	HMM-based (lower-bound)	0	1		classified	based on 3/14 ORFs	Caudovirales	Myoviridae	not classified	not classified
GBIDBA_10024137GUA	5898	No	NA	Low-quality	Genome-fragment	3.2	AAI-based (medium-confidence)	0	1		classified	based on 7/8 ORFs	Caudovirales	Myoviridae	not classified	not classified
GBIDBA_10024267GUA	20880	Yes	18951	Low-quality	Genome-fragment	10.24	AAI-based (medium-confidence)	9.24	1		classified	based on 14/32 ORFs	Caudovirales	unclassified Caudovirales	not classified	not classified
GBIDBA_10024567GUA	5446	No	NA	Low-quality	Genome-fragment	3.09	AAI-based (medium-confidence)	0	1		classified	based on 5/7 ORFs	Caudovirales	Myoviridae	not classified	not classified
GBIDBA_10025205GUA	5714	No	NA	Low-quality	Genome-fragment	2.17	AAI-based (medium-confidence)	0	1		classified	based on 2/9 ORFs	Caudovirales	Myoviridae	NA	Rhodothermus phage RM378
GBIDBA_10025226GUA	6833	No	NA	Low-quality	Genome-fragment	3.08	HMM-based (lower-bound)	0	1		classified	based on 4/5 ORFs	Caudovirales	Myoviridae	NA	Lake Baikal phage Baikal-20-5m-C28
GBIDBA_10025508GUA	7410	No	NA	Low-quality	Genome-fragment	3.29	HMM-based (lower-bound)	0	1		classified	based on 8/10 ORFs	Caudovirales	Myoviridae	NA	Pelagibacter phage HTVC008M
GBIDBA_10025894GUA	6955	No	NA	Low-quality	Genome-fragment	3.72	AAI-based (medium-confidence)	0	1		classified	based on 10/11 ORFs	Caudovirales	Myoviridae	not classified	not classified
GBIDBA_10026068GUA	8833	No	NA	Low-quality	Genome-fragment	8.68	AAI-based (medium-confidence)	0	1		classified	based on 3/9 ORFs	Caudovirales	unclassified Caudovirales	not classified	not classified
GBIDBA_10026518GUA	6459	No	NA	Low-quality	Genome-fragment	3.46	AAI-based (medium-confidence)	0	1		classified	based on 6/11 ORFs	Caudovirales	Myoviridae	not classified	not classified
GBIDBA_10026525GUA	5019	No	NA	Low-quality	Genome-fragment	7.81	AAI-based (high-confidence)	0	1		classified	based on 5/9 ORFs	Caudovirales	unclassified Caudovirales	not classified	not classified
GBIDBA_10027355GUA	5121	No	NA	Low-quality	Genome-fragment	3.71	AAI-based (medium-confidence)	0	1		classified	based on 2/8 ORFs	Caudovirales	Myoviridae	NA	Rhodothermus phage RM378
GBIDBA_10027457GUA	7799	No	NA	Low-quality	Genome-fragment	4.18	AAI-based (medium-confidence)	0	1		classified	based on 11/16 ORFs	Caudovirales	Myoviridae	not classified	not classified
GBIDBA_10029357GUA	6856	No	NA	Low-quality	Genome-fragment	15.03	AAI-based (medium-confidence)	0	1		classified	based on 4/11 ORFs	Caudovirales	Podoviridae	not classified	not classified
GBIDBA_10029776GUA	5205	No	NA	Low-quality	Genome-fragment	2.49	HMM-based (lower-bound)	0	1		classified	based on 5/10 ORFs	Caudovirales	Myoviridae	not classified	not classified
GBIDBA_10029848GUA	5048	No	NA	Low-quality	Genome-fragment	2.23	HMM-based (lower-bound)	0	1		classified	based on 5/11 ORFs	Caudovirales	Myoviridae	not classified	not classified
GBIDBA_10029962GUA	5116	No	NA	Low-quality	Genome-fragment	2.72	AAI-based (medium-confidence)	0	1		classified	based on 7/8 ORFs	Caudovirales	Myoviridae	not classified	not classified
GBIDBA_10031171GUA	5253	No	NA	Low-quality	Genome-fragment	2.3	HMM-based (lower-bound)	0	1		classified	based on 7/9 ORFs	Caudovirales	Myoviridae	not classified	not classified
GBIDBA_10031769GUA	5220	No	NA	Low-quality	Genome-fragment	2.81	AAI-based (medium-confidence)	0	1		classified	based on 5/6 ORFs	Caudovirales	Myoviridae	NA	Pelagibacter phage HTVC008M
GBIDBA_10032907GUA	5131	No	NA	Low-quality	Genome-fragment	3.34	HMM-based (lower-bound)	0	1		classified	based on 5/8 ORFs	Caudovirales	Myoviridae	not classified	not classified
GBIDBA_10034258GUA	6529	No	NA	Low-quality	Genome-fragment	17.22	AAI-based (high-confidence)	0	1		classified	based on 5/11 ORFs	Caudovirales	Podoviridae	not classified	not classified
GBIDBA_10036261GUA	5182	No	NA	Low-quality	Genome-fragment	3.39	HMM-based (lower-bound)	0	1		classified	based on 5/7 ORFs	Caudovirales	Siphoviridae	not classified	not classified
GBIDBA_10039359GUA	6620	No	NA	Low-quality	Genome-fragment	2.92	HMM-based (lower-bound)	0	1		classified	based on 6/8 ORFs	Caudovirales	Myoviridae	not classified	not classified
GBIDBA_10103598GUA	2384	No	NA	Not-determined	Genome-fragment	NA	NA	0	1	no viral genes detected; low-confidence DTR	unclassified	no hits to database		not classified
k141_31215CR	6680	No	NA	Low-quality	Genome-fragment	10.92	AAI-based (high-confidence)	0	1		classified	based on 1/9 ORFs	NA	not classified	NA	Halovirus HGTV-1
k141_40991CR	6092	No	NA	Low-quality	Genome-fragment	3.35	AAI-based (high-confidence)	0	1	no viral genes detected	classified	based on 3/6 ORFs	Caudovirales	Myoviridae	NA	Rhodothermus phage RM378
k141_4761CR	5441	No	NA	Low-quality	Genome-fragment	10.9	AAI-based (high-confidence)	0	1	low-confidence ITR	classified	based on 4/8 ORFs	Caudovirales	Podoviridae	not classified	not classified
k119_1010486LAU	6353	No	NA	Low-quality	Genome-fragment	16	AAI-based (high-confidence)	0	1		classified	based on 5/9 ORFs	Caudovirales	Podoviridae	not classified	not classified
k119_1028164LAU	5323	No	NA	Low-quality	Genome-fragment	14.25	AAI-based (medium-confidence)	0	1		classified	based on 7/9 ORFs	not classified	not classified	not classified	not classified
k119_1030361LAU	16223	No	NA	Low-quality	Genome-fragment	8.47	AAI-based (medium-confidence)	0	1		classified	based on 4/16 ORFs	Caudovirales	Myoviridae	not classified	not classified
k119_1048495LAU	5748	No	NA	Low-quality	Genome-fragment	15.14	AAI-based (high-confidence)	0	1		classified	based on 4/6 ORFs	not classified	not classified	not classified	not classified
k119_1048940LAU	2082	No	NA	Medium-quality	Genome-fragment	50.03	HMM-based (lower-bound)	0	1.1	low-confidence DTR	classified	based on 2/2 ORFs	NA	Circoviridae	NA	Circoviridae sp.
k119_105877SMA	17162	No	NA	Low-quality	Genome-fragment	40.08	AAI-based (high-confidence)	0	1		classified	based on 5/26 ORFs	Caudovirales	unclassified Caudovirales	not classified	not classified
k119_10601SMA	8614	No	NA	Low-quality	Genome-fragment	9.31	HMM-based (lower-bound)	0	1		classified	based on 2/15 ORFs	not classified	not classified	not classified	not classified
k119_1071246LAU	8386	No	NA	Low-quality	Genome-fragment	4.18	AAI-based (high-confidence)	0	1		classified	based on 7/10 ORFs	Caudovirales	unclassified Caudovirales	not classified	not classified
k119_1072128LAU	8024	No	NA	Low-quality	Genome-fragment	17.16	AAI-based (medium-confidence)	0	1		classified	based on 5/14 ORFs	Caudovirales	unclassified Caudovirales	not classified	not classified
k119_1075254LAU	4339	No	NA	Complete	High-quality	100	DTR (high-confidence)	0	1		classified	based on 6/6 ORFs	NA	Microviridae	not classified	not classified
k119_1077488LAU	6375	No	NA	Low-quality	Genome-fragment	13.71	AAI-based (medium-confidence)	0	1		classified	based on 5/7 ORFs	Caudovirales	Myoviridae	NA	Synechococcus phage S-B43
k119_1078146CAY	5114	No	NA	Low-quality	Genome-fragment	2.74	AAI-based (high-confidence)	0	1		classified	based on 4/5 ORFs	Caudovirales	Myoviridae	not classified	not classified
k119_1084112LAU	8148	Yes	5519	Low-quality	Genome-fragment	10.16	AAI-based (high-confidence)	32.27	1		classified	based on 4/8 ORFs	not classified	not classified	not classified	not classified
k119_1102589LAU	8270	No	NA	Low-quality	Genome-fragment	4.35	AAI-based (high-confidence)	0	1		classified	based on 5/7 ORFs	Caudovirales	Myoviridae	not classified	not classified
k119_1103506LAU	14482	No	NA	Low-quality	Genome-fragment	26.98	AAI-based (medium-confidence)	0	1		classified	based on 9/16 ORFs	Caudovirales	Podoviridae	NA	Vibrio phage CHOED
k119_110355SMA	85510	Yes	35657	Medium-quality	Genome-fragment	71.68	HMM-based (lower-bound)	58.3	1		classified	based on 15/46 ORFs	Caudovirales	Siphoviridae	not classified	not classified
k119_1109744CAY	26259	No	NA	Medium-quality	Genome-fragment	68.3	AAI-based (high-confidence)	0	1		classified	based on 17/30 ORFs	not classified	not classified	not classified	not classified
k119_1115197LAU	2250	No	NA	Complete	High-quality	100	DTR (high-confidence)	0	1.05		classified	based on 2/2 ORFs	NA	unclassified CRESS	NA	CRESS virus sp.*
k119_1121124CAY	31689	Yes	NA	Medium-quality	Genome-fragment	77.94	AAI-based (medium-confidence)	0	1		classified	based on 23/38 ORFs	Caudovirales	Siphoviridae	not classified	not classified
k119_1121888LAU	8234	No	NA	Low-quality	Genome-fragment	23.86	AAI-based (high-confidence)	0	1		classified	based on 3/9 ORFs	Caudovirales	Podoviridae	Jasminevirus	not classified
k119_1124228LAU	12730	No	NA	Low-quality	Genome-fragment	25.62	AAI-based (medium-confidence)	0	1		classified	based on 11/21 ORFs	Caudovirales	unclassified Caudovirales	not classified	not classified
k119_1128086LAU	7383	No	NA	Not-determined	Genome-fragment	NA	NA	0	1	no viral genes detected	classified	based on 8/12 ORFs	Caudovirales	Myoviridae	not classified	not classified
k119_113817SMA	6884	No	NA	Low-quality	Genome-fragment	8.76	AAI-based (medium-confidence)	0	1		classified	based on 4/6 ORFs	Caudovirales	Siphoviridae	NA	Freshwater phage uvFW-CGR-AMD-COM-C203
k119_113993SMA	5266	No	NA	Low-quality	Genome-fragment	11.18	AAI-based (high-confidence)	0	1		classified	based on 7/7 ORFs	Caudovirales	Myoviridae	NA	Shewanella phage SppYZU01
k119_1140795LAU	26735	No	NA	Low-quality	Genome-fragment	14.82	AAI-based (high-confidence)	0	1		classified	based on 15/16 ORFs	Caudovirales	Myoviridae	not classified	not classified
k119_1144293LAU	13359	No	NA	Low-quality	Genome-fragment	7.24	AAI-based (medium-confidence)	0	1		classified	based on 9/9 ORFs	Caudovirales	Myoviridae	not classified	not classified
k119_114804LAU	28045	No	NA	Low-quality	Genome-fragment	14.6	AAI-based (medium-confidence)	0	1		classified	based on 5/15 ORFs	Caudovirales	Myoviridae	NA	Bacillus phage 0305phi8-36
k119_1148092LAU	29337	Yes	27561	Low-quality	Genome-fragment	24.24	AAI-based (medium-confidence)	6.05	1		classified	based on 22/37 ORFs	Caudovirales	Siphoviridae	not classified	not classified
k119_115181SMA	226341	No	NA	Medium-quality	Genome-fragment	59.15	AAI-based (medium-confidence)	0	1		classified	based on 115/290 ORFs	Caudovirales	Myoviridae	not classified	not classified
k119_1154733CAY	35604	Yes	NA	Medium-quality	Genome-fragment	66.88	AAI-based (medium-confidence)	0	1		classified	based on 35/50 ORFs	Caudovirales	Siphoviridae	not classified	not classified
k119_1156674LAU	43739	No	NA	Complete	High-quality	100	DTR (high-confidence)	0	1		classified	based on 20/58 ORFs	Caudovirales	unclassified Caudovirales	not classified	not classified
k119_115808SMA	31721	Yes	28901	Medium-quality	Genome-fragment	60.16	AAI-based (medium-confidence)	8.89	1		classified	based on 15/58 ORFs	Caudovirales	unclassified Caudovirales	not classified	not classified
k119_1159791LAU	7563	Yes	7031	Low-quality	Genome-fragment	3.05	HMM-based (lower-bound)	7.03	1		classified	based on 4/10 ORFs	Caudovirales	Myoviridae	not classified	not classified
k119_1166331LAU	2203	No	NA	Complete	High-quality	100	DTR (medium-confidence)	0	1		classified	based on 2/2 ORFs	NA	not classified	NA	Circular genetic element sp.
k119_1168903LAU	8398	No	NA	Low-quality	Genome-fragment	14.35	AAI-based (high-confidence)	0	1		classified	based on 3/9 ORFs	not classified	not classified	not classified	not classified
k119_1172416LAU	12836	No	NA	Low-quality	Genome-fragment	29.83	AAI-based (medium-confidence)	0	1		classified	based on 10/16 ORFs	Caudovirales	Podoviridae	not classified	not classified
k119_1176097LAU	6877	No	NA	Low-quality	Genome-fragment	8	HMM-based (lower-bound)	0	1		classified	based on 6/11 ORFs	Caudovirales	Myoviridae	not classified	not classified
k119_1182494LAU	5292	No	NA	Low-quality	Genome-fragment	2.89	AAI-based (medium-confidence)	0	1		classified	based on 5/6 ORFs	Caudovirales	Myoviridae	NA	Lake Baikal phage Baikal-20-5m-C28
k119_1187039LAU	7260	No	NA	Low-quality	Genome-fragment	13.38	AAI-based (medium-confidence)	0	1		classified	based on 3/10 ORFs	not classified	not classified	not classified	not classified
k119_1190297LAU	174416	No	NA	Low-quality	Genome-fragment	34.88	AAI-based (medium-confidence)	0	1		classified	based on 20/101 ORFs	Caudovirales	unclassified Caudovirales	not classified	not classified
k119_1193055LAU	10489	No	NA	Low-quality	Genome-fragment	19.1	AAI-based (medium-confidence)	0	1		classified	based on 6/12 ORFs	NA	not classified	NA	Skeletonema virus LDF-2015a
k119_1193225LAU	6194	No	NA	Low-quality	Genome-fragment	2.9	AAI-based (medium-confidence)	0	1	no viral genes detected	classified	based on 8/8 ORFs	not classified	not classified	not classified	not classified
k119_1194024LAU	2838	No	NA	Complete	High-quality	100	DTR (high-confidence)	0	1		classified	based on 1/2 ORFs	NA	unclassified CRESS	NA	Sewage-associated circular DNA virus-34
k119_1196780LAU	6216	No	NA	Low-quality	Genome-fragment	18.05	AAI-based (medium-confidence)	0	1		classified	based on 5/8 ORFs	Caudovirales	Siphoviridae	not classified	not classified
k119_1212579LAU	5321	No	NA	Low-quality	Genome-fragment	7.95	HMM-based (lower-bound)	0	1		classified	based on 2/6 ORFs	Caudovirales	Podoviridae	not classified	not classified
k119_1214068LAU	6119	No	NA	Low-quality	Genome-fragment	5.44	HMM-based (lower-bound)	0	1		classified	based on 1/10 ORFs	Caudovirales	Siphoviridae	not classified	not classified
k119_122333LAU	5210	No	NA	Low-quality	Genome-fragment	6.65	HMM-based (lower-bound)	0	1		classified	based on 3/6 ORFs	Caudovirales	Podoviridae	not classified	not classified
k119_1230692CAY	10590	No	NA	Low-quality	Genome-fragment	5.7	AAI-based (medium-confidence)	0	1		classified	based on 8/12 ORFs	Caudovirales	Myoviridae	NA	Pelagibacter phage HTVC008M
k119_1244990LAU	11791	No	NA	Low-quality	Genome-fragment	12.63	HMM-based (lower-bound)	0	1		classified	based on 5/19 ORFs	Caudovirales	Podoviridae	NA	Vibrio phage CHOED
k119_124812SMA	37267	No	NA	High-quality	High-quality	100	AAI-based (medium-confidence)	0	1		classified	based on 22/46 ORFs	Caudovirales	Podoviridae	not classified	not classified
k119_1248672LAU	10606	No	NA	Low-quality	Genome-fragment	24.56	AAI-based (medium-confidence)	0	1		classified	based on 6/13 ORFs	not classified	not classified	not classified	not classified
k119_1253753LAU	2436	No	NA	Complete	High-quality	100	DTR (high-confidence)	0	1		classified	based on 2/3 ORFs	NA	Circoviridae	NA	Circoviridae sp.
k119_1258092LAU	16528	No	NA	Low-quality	Genome-fragment	18.81	HMM-based (lower-bound)	0	1		classified	based on 8/35 ORFs	Caudovirales	Podoviridae	not classified	not classified
k119_1258240LAU	16518	No	NA	Low-quality	Genome-fragment	32.37	AAI-based (medium-confidence)	0	1		classified	based on 9/26 ORFs	Caudovirales	unclassified Caudovirales	not classified	not classified
k119_1260620LAU	9673	No	NA	Low-quality	Genome-fragment	5.3	AAI-based (high-confidence)	0	1		classified	based on 3/13 ORFs	Caudovirales	Myoviridae	not classified	not classified
k119_1261490LAU	9977	No	NA	Low-quality	Genome-fragment	24.47	AAI-based (medium-confidence)	0	1		classified	based on 7/10 ORFs	Caudovirales	Siphoviridae	not classified	not classified
k119_1261899CAY	7664	No	NA	Low-quality	Genome-fragment	4.11	AAI-based (medium-confidence)	0	1		classified	based on 6/12 ORFs	Caudovirales	Myoviridae	not classified	not classified
k119_1263919LAU	8080	No	NA	Low-quality	Genome-fragment	23.45	AAI-based (high-confidence)	0	1		classified	based on 2/10 ORFs	NA	not classified	NA	Vibrio phage 1.182.O._10N.286.46.E1
k119_1267695LAU	6171	No	NA	Low-quality	Genome-fragment	16.72	AAI-based (medium-confidence)	0	1		classified	based on 4/7 ORFs	Caudovirales	unclassified Caudovirales	not classified	not classified
k119_1274228LAU	14307	No	NA	Low-quality	Genome-fragment	8.57	HMM-based (lower-bound)	0	1		classified	based on 14/19 ORFs	Caudovirales	unclassified Caudovirales	not classified	not classified
k119_1275269LAU	5579	No	NA	Low-quality	Genome-fragment	3	AAI-based (medium-confidence)	0	1		classified	based on 5/7 ORFs	not classified	not classified	not classified	not classified
k119_1276567LAU	7423	Yes	6979	Low-quality	Genome-fragment	6.25	AAI-based (high-confidence)	5.98	1		classified	based on 5/9 ORFs	Caudovirales	unclassified Caudovirales	not classified	not classified
k119_1286027LAU	2239	No	NA	Complete	High-quality	100	DTR (high-confidence)	0	1.05	no viral genes detected	classified	based on 3/3 ORFs	NA	unclassified CRESS	NA	CRESS virus sp.*
k119_1286837LAU	15025	No	NA	Low-quality	Genome-fragment	27.38	AAI-based (high-confidence)	0	1		classified	based on 10/21 ORFs	Caudovirales	Podoviridae	not classified	not classified
k119_1299125LAU	13608	No	NA	Low-quality	Genome-fragment	13.26	AAI-based (medium-confidence)	0	1		classified	based on 7/10 ORFs	Caudovirales	Siphoviridae	not classified	not classified
k119_1306909LAU	5022	No	NA	Low-quality	Genome-fragment	2.71	AAI-based (medium-confidence)	0	1		classified	based on 6/6 ORFs	Caudovirales	Myoviridae	not classified	not classified
k119_13104SMA	6231	No	NA	Low-quality	Genome-fragment	9.75	AAI-based (medium-confidence)	0	1		classified	based on 7/7 ORFs	Caudovirales	Siphoviridae	not classified	not classified
k119_1320348LAU	4421	No	NA	Low-quality	Genome-fragment	2.64	HMM-based (lower-bound)	0	1	low-confidence DTR	classified	based on 2/9 ORFs	NA	not classified	NA	Phage sp.
k119_1327118LAU	14207	No	NA	Low-quality	Genome-fragment	32.06	AAI-based (medium-confidence)	0	1		classified	based on 9/19 ORFs	Caudovirales	Podoviridae	not classified	not classified
k119_1328404LAU	18775	No	NA	Low-quality	Genome-fragment	10.04	AAI-based (medium-confidence)	0	1		classified	based on 18/23 ORFs	Caudovirales	Myoviridae	NA	Lake Baikal phage Baikal-20-5m-C28
k119_1329666LAU	7994	No	NA	Low-quality	Genome-fragment	19.18	AAI-based (medium-confidence)	0	1		classified	based on 9/17 ORFs	Caudovirales	unclassified Caudovirales	not classified	not classified
k119_1332602LAU	4552	No	NA	Not-determined	Genome-fragment	NA	NA	0	1	no viral genes detected; low-confidence DTR	classified	based on 3/11 ORFs	not classified	not classified	not classified	not classified
k119_1335613LAU	7012	No	NA	Low-quality	Genome-fragment	12.27	AAI-based (high-confidence)	0	1		classified	based on 7/9 ORFs	Caudovirales	unclassified Caudovirales	not classified	not classified
k119_1338496LAU	10681	No	NA	Low-quality	Genome-fragment	33	AAI-based (high-confidence)	0	1		classified	based on 6/15 ORFs	Caudovirales	Siphoviridae	not classified	not classified
k119_1340217LAU	70239	Yes	29167	Low-quality	Genome-fragment	42.83	HMM-based (lower-bound)	58.47	1	low-confidence Provirus	classified	based on 22/44 ORFs	Caudovirales	Siphoviridae	not classified	not classified
k119_1345097LAU	6742	No	NA	Low-quality	Genome-fragment	16.7	AAI-based (medium-confidence)	0	1		classified	based on 6/9 ORFs	Caudovirales	Siphoviridae	NA	Pseudoalteromonas phage BS5
k119_1346073LAU	6181	No	NA	Low-quality	Genome-fragment	3.23	HMM-based (lower-bound)	0	1		classified	based on 4/5 ORFs	Caudovirales	Myoviridae	not classified	not classified
k119_1348772CAY	19274	No	NA	Low-quality	Genome-fragment	10.41	AAI-based (high-confidence)	0	1		classified	based on 8/15 ORFs	Caudovirales	Myoviridae	not classified	not classified
k119_1349028LAU	2292	No	NA	Complete	High-quality	100	DTR (high-confidence)	0	1.05		classified	based on 2/3 ORFs	not classified	not classified	not classified	not classified
k119_1356196LAU	7778	No	NA	Low-quality	Genome-fragment	4.37	AAI-based (medium-confidence)	0	1		classified	based on 3/6 ORFs	Caudovirales	Myoviridae	not classified	not classified
k119_135705LAU	5798	No	NA	Not-determined	Genome-fragment	NA	NA	0	1	no viral genes detected; low-confidence DTR	classified	based on 1/7 ORFs	not classified	not classified	not classified	not classified
k119_1367164LAU	2520	No	NA	Complete	High-quality	100	DTR (high-confidence)	0	1		classified	based on 1/2 ORFs	NA	unclassified CRESS	NA	Dragonfly larvae associated circular virus-10
k119_13678LAU	2058	No	NA	Complete	High-quality	100	DTR (high-confidence)	0	1.05		classified	based on 2/3 ORFs	NA	unclassified CRESS	NA	CRESS virus sp.*
k119_1368252LAU	7804	Yes	NA	Low-quality	Genome-fragment	12.38	HMM-based (lower-bound)	0	1		classified	based on 6/14 ORFs	Caudovirales	unclassified Caudovirales	not classified	not classified
k119_1368725LAU	2332	No	NA	Complete	High-quality	100	DTR (high-confidence)	0	1.05		classified	based on 2/4 ORFs	NA	unclassified CRESS	NA	CRESS virus sp.*
k119_1374364LAU	18753	No	NA	Low-quality	Genome-fragment	4.68	AAI-based (medium-confidence)	0	1		classified	based on 17/24 ORFs	Caudovirales	Myoviridae	not classified	not classified
k119_1382822LAU	2112	No	NA	Complete	High-quality	100	DTR (high-confidence)	0	1.1		classified	based on 2/3 ORFs	NA	Circoviridae	NA	Circoviridae sp.
k119_1383528LAU	24100	No	NA	Low-quality	Genome-fragment	36.33	AAI-based (medium-confidence)	0	1		classified	based on 9/34 ORFs	Caudovirales	Siphoviridae	not classified	not classified
k119_1383669LAU	17302	Yes	14424	Low-quality	Genome-fragment	7.74	AAI-based (medium-confidence)	16.63	1		classified	based on 14/23 ORFs	Caudovirales	Myoviridae	not classified	not classified
k119_1385076LAU	2388	No	NA	Complete	High-quality	100	DTR (high-confidence)	0	1		classified	based on 3/3 ORFs	not classified	not classified	not classified	not classified
k119_1386522LAU	6646	No	NA	Low-quality	Genome-fragment	5.86	AAI-based (medium-confidence)	0	1		classified	based on 5/13 ORFs	Caudovirales	Siphoviridae	not classified	not classified
k119_1387814LAU	8715	No	NA	Low-quality	Genome-fragment	18.29	AAI-based (medium-confidence)	0	1		classified	based on 6/16 ORFs	Caudovirales	Podoviridae	not classified	not classified
k119_1399202LAU	2374	No	NA	Not-determined	Genome-fragment	NA	NA	0	1.05	no viral genes detected; low-confidence DTR	classified	based on 2/3 ORFs	NA	unclassified CRESS	NA	CRESS virus sp.*
k119_1410440CAY	6159	No	NA	Low-quality	Genome-fragment	3.33	AAI-based (medium-confidence)	0	1		classified	based on 6/11 ORFs	Caudovirales	Myoviridae	not classified	not classified
k119_1410747LAU	6434	No	NA	Low-quality	Genome-fragment	1.68	AAI-based (medium-confidence)	0	1		classified	based on 2/8 ORFs	Caudovirales	Myoviridae	NA	Pseudomonas phage vB_PaeM_PA5oct
k119_1413808LAU	14092	No	NA	Low-quality	Genome-fragment	3.81	AAI-based (medium-confidence)	0	1		classified	based on 7/15 ORFs	Caudovirales	Myoviridae	not classified	not classified
k119_1414821LAU	9156	Yes	4270	Low-quality	Genome-fragment	1.11	AAI-based (medium-confidence)	53.36	1		classified	based on 7/10 ORFs	Caudovirales	Myoviridae	not classified	not classified
k119_1414957LAU	8314	No	NA	Low-quality	Genome-fragment	7.33	AAI-based (medium-confidence)	0	1		classified	based on 10/11 ORFs	Caudovirales	Siphoviridae	not classified	not classified
k119_1415229CAY	9376	No	NA	Low-quality	Genome-fragment	20.29	AAI-based (medium-confidence)	0	1		classified	based on 5/10 ORFs	Caudovirales	Myoviridae	not classified	not classified
k119_1416644LAU	8782	No	NA	Low-quality	Genome-fragment	14.56	AAI-based (high-confidence)	0	1		classified	based on 7/11 ORFs	NA	not classified	NA	Gammaproteobacteria virus GOV_bin_2604
k119_1420714LAU	9938	No	NA	Low-quality	Genome-fragment	29.52	AAI-based (high-confidence)	0	1		classified	based on 7/17 ORFs	not classified	not classified	not classified	not classified
k119_1427571LAU	10308	No	NA	Low-quality	Genome-fragment	26.7	AAI-based (medium-confidence)	0	1		classified	based on 3/15 ORFs	Caudovirales	Siphoviridae	not classified	not classified
k119_1428224LAU	15143	No	NA	Low-quality	Genome-fragment	18.18	HMM-based (lower-bound)	0	1		classified	based on 10/20 ORFs	Caudovirales	Myoviridae	not classified	not classified
k119_1436465LAU	16155	No	NA	Low-quality	Genome-fragment	33.93	AAI-based (medium-confidence)	0	1		classified	based on 9/12 ORFs	Caudovirales	Siphoviridae	not classified	not classified
k119_1437966LAU	5305	No	NA	Low-quality	Genome-fragment	13.89	AAI-based (high-confidence)	0	1		classified	based on 6/12 ORFs	Caudovirales	unclassified Caudovirales	not classified	not classified
k119_1444011LAU	9389	No	NA	Low-quality	Genome-fragment	17.53	AAI-based (high-confidence)	0	1		classified	based on 7/15 ORFs	Caudovirales	Podoviridae	NA	Puniceispirillum phage HMO-2011
k119_1447103LAU	13751	No	NA	Low-quality	Genome-fragment	23.68	AAI-based (medium-confidence)	0	1		classified	based on 6/14 ORFs	not classified	not classified	not classified	not classified
k119_1448433LAU	11384	No	NA	Low-quality	Genome-fragment	30.33	AAI-based (medium-confidence)	0	1		classified	based on 9/19 ORFs	not classified	not classified	not classified	not classified
k119_1452248CAY	6783	Yes	2453	Low-quality	Genome-fragment	1.07	HMM-based (lower-bound)	63.84	1		classified	based on 5/6 ORFs	not classified	not classified	not classified	not classified
k119_1466623CAY	5224	No	NA	Low-quality	Genome-fragment	3.71	AAI-based (medium-confidence)	0	1		classified	based on 6/9 ORFs	Caudovirales	unclassified Caudovirales	not classified	not classified
k119_1478221LAU	32906	No	NA	Low-quality	Genome-fragment	13.12	AAI-based (medium-confidence)	0	1		classified	based on 8/26 ORFs	Caudovirales	Myoviridae	not classified	not classified
k119_1479308LAU	2390	No	NA	Not-determined	Genome-fragment	NA	NA	0	1.05	no viral genes detected; low-confidence DTR	classified	based on 2/3 ORFs	NA	unclassified CRESS	NA	CRESS virus sp.*
k119_148425SMA	6182	No	NA	Low-quality	Genome-fragment	10.12	AAI-based (medium-confidence)	0	1		classified	based on 3/9 ORFs	Caudovirales	Siphoviridae	not classified	not classified
k119_1485769LAU	14541	Yes	8966	Low-quality	Genome-fragment	10.43	HMM-based (lower-bound)	38.34	1		classified	based on 9/22 ORFs	Caudovirales	unclassified Caudovirales	not classified	not classified
k119_1495193LAU	7998	No	NA	Low-quality	Genome-fragment	15.46	AAI-based (medium-confidence)	0	1		classified	based on 8/10 ORFs	Caudovirales	Siphoviridae	not classified	not classified
k119_1496237LAU	10311	No	NA	Low-quality	Genome-fragment	4.42	HMM-based (lower-bound)	0	1		classified	based on 6/18 ORFs	Caudovirales	Myoviridae	not classified	not classified
k119_1501126LAU	24068	No	NA	Medium-quality	Genome-fragment	64.25	AAI-based (high-confidence)	0	1		classified	based on 21/35 ORFs	Caudovirales	Siphoviridae	not classified	not classified
k119_1505611LAU	2060	No	NA	Complete	High-quality	100	DTR (high-confidence)	0	1.1		classified	based on 2/2 ORFs	NA	Circoviridae	NA	Avon-Heathcote Estuary associated circular virus 2
k119_1506068LAU	10970	No	NA	Low-quality	Genome-fragment	6.14	AAI-based (high-confidence)	0	1		classified	based on 6/7 ORFs	Caudovirales	Myoviridae	NA	Pelagibacter phage HTVC008M
k119_1508396LAU	5777	No	NA	Low-quality	Genome-fragment	17.03	AAI-based (medium-confidence)	0	1		classified	based on 2/8 ORFs	NA	not classified	NA	Dunaliella viridis virus SI2
k119_1509405LAU	11885	No	NA	Low-quality	Genome-fragment	6.27	AAI-based (medium-confidence)	0	1		classified	based on 10/17 ORFs	Caudovirales	Myoviridae	not classified	not classified
k119_1510149LAU	5694	No	NA	Low-quality	Genome-fragment	3.11	AAI-based (medium-confidence)	0	1		classified	based on 4/7 ORFs	Caudovirales	Myoviridae	NA	Stenotrophomonas phage vB_SmaS-DLP_6
k119_151312SMA	7575	No	NA	Low-quality	Genome-fragment	18.94	AAI-based (medium-confidence)	0	1		classified	based on 6/16 ORFs	Caudovirales	unclassified Caudovirales	not classified	not classified
k119_1516776LAU	9343	No	NA	Low-quality	Genome-fragment	8.22	AAI-based (medium-confidence)	0	1		classified	based on 8/14 ORFs	Caudovirales	Siphoviridae	not classified	not classified
k119_1518802CAY	6673	Yes	5430	Low-quality	Genome-fragment	3.05	AAI-based (medium-confidence)	18.63	1		classified	based on 5/8 ORFs	Caudovirales	unclassified Caudovirales	not classified	not classified
k119_1522275LAU	13478	No	NA	Low-quality	Genome-fragment	9.18	HMM-based (lower-bound)	0	1		classified	based on 6/21 ORFs	Caudovirales	unclassified Caudovirales	not classified	not classified
k119_1522956LAU	32826	No	NA	Low-quality	Genome-fragment	29.42	AAI-based (high-confidence)	0	1		classified	based on 16/51 ORFs	not classified	not classified	not classified	not classified
k119_1523822LAU	5727	No	NA	Low-quality	Genome-fragment	3.06	AAI-based (medium-confidence)	0	1		classified	based on 7/8 ORFs	Caudovirales	Myoviridae	not classified	not classified
k119_152608LAU	2097	No	NA	Complete	High-quality	100	DTR (medium-confidence)	0	1		classified	based on 3/3 ORFs	NA	unclassified CRESS	NA	CRESS virus sp.*
k119_1526281LAU	8184	No	NA	Low-quality	Genome-fragment	11.92	HMM-based (lower-bound)	0	1		classified	based on 4/11 ORFs	Caudovirales	Podoviridae	not classified	not classified
k119_1528721LAU	11611	No	NA	Low-quality	Genome-fragment	27.93	AAI-based (high-confidence)	0	1		classified	based on 7/10 ORFs	Caudovirales	Siphoviridae	NA	Pseudoalteromonas phage BS5
k119_1530402LAU	11580	No	NA	Low-quality	Genome-fragment	6.34	AAI-based (medium-confidence)	0	1		classified	based on 8/11 ORFs	Caudovirales	Myoviridae	NA	Lake Baikal phage Baikal-20-5m-C28
k119_1532009LAU	12223	No	NA	Low-quality	Genome-fragment	31.1	AAI-based (medium-confidence)	0	1		classified	based on 2/17 ORFs	not classified	not classified	not classified	not classified
k119_1532247LAU	6706	Yes	4277	Low-quality	Genome-fragment	2.23	HMM-based (lower-bound)	36.22	1		classified	based on 7/9 ORFs	Caudovirales	Myoviridae	Firehammervirus	Campylobacter virus CP220
k119_1536970LAU	8406	No	NA	Low-quality	Genome-fragment	3.87	AAI-based (medium-confidence)	0	1		classified	based on 4/7 ORFs	not classified	not classified	not classified	not classified
k119_1543514LAU	13849	No	NA	Low-quality	Genome-fragment	19.88	HMM-based (lower-bound)	0	1		classified	based on 6/24 ORFs	Caudovirales	Siphoviridae	not classified	not classified
k119_1547335LAU	4302	No	NA	Low-quality	Genome-fragment	3.16	HMM-based (lower-bound)	0	1	low-confidence DTR	classified	based on 3/10 ORFs	NA	not classified	NA	Circular genetic element sp.
k119_1548802LAU	3572	No	NA	Complete	High-quality	100	DTR (high-confidence)	0	1		classified	based on 5/9 ORFs	NA	unclassified CRESS	NA	Circular genetic element sp.
k119_1549808LAU	13507	No	NA	Low-quality	Genome-fragment	33.11	AAI-based (medium-confidence)	0	1		classified	based on 9/16 ORFs	Caudovirales	Podoviridae	NA	Podovirus Lau218
k119_1550604LAU	5729	No	NA	Low-quality	Genome-fragment	13.08	AAI-based (medium-confidence)	0	1		classified	based on 4/7 ORFs	Caudovirales	Siphoviridae	not classified	not classified
k119_1554003LAU	14140	No	NA	Low-quality	Genome-fragment	16.73	HMM-based (lower-bound)	0	1		classified	based on 6/19 ORFs	Caudovirales	Podoviridae	not classified	not classified
k119_1556619LAU	5096	Yes	2333	Low-quality	Genome-fragment	3.4	HMM-based (lower-bound)	54.22	1	low-confidence DTR	classified	based on 2/7 ORFs	Caudovirales	Myoviridae	not classified	not classified
k119_155724SMA	40140	No	NA	Complete	High-quality	100	DTR (medium-confidence)	0	1		classified	based on 22/72 ORFs	Caudovirales	Podoviridae	not classified	not classified
k119_1564781LAU	5477	No	NA	Low-quality	Genome-fragment	9.34	AAI-based (high-confidence)	0	1		classified	based on 5/7 ORFs	not classified	not classified	not classified	not classified
k119_1573461LAU	66760	No	NA	Low-quality	Genome-fragment	36.85	AAI-based (medium-confidence)	0	1		classified	based on 25/74 ORFs	Caudovirales	unclassified Caudovirales	not classified	not classified
k119_1578019LAU	4009	No	NA	Complete	High-quality	100	DTR (high-confidence)	0	1		classified	based on 3/4 ORFs	NA	Circoviridae	NA	Circoviridae sp.
k119_1583164LAU	2125	No	NA	Complete	High-quality	100	DTR (high-confidence)	0	1.1		classified	based on 3/3 ORFs	NA	unclassified CRESS	NA	Circular genetic element sp.
k119_1597117LAU	8852	Yes	NA	Low-quality	Genome-fragment	15.16	HMM-based (lower-bound)	0	1		classified	based on 4/13 ORFs	Caudovirales	Siphoviridae	not classified	not classified
k119_1597613LAU	9742	No	NA	Low-quality	Genome-fragment	6.46	AAI-based (medium-confidence)	0	1	no viral genes detected	classified	based on 5/12 ORFs	NA	Phycodnaviridae	Chlorovirus	not classified
k119_1606989LAU	10967	No	NA	Low-quality	Genome-fragment	7.1	AAI-based (medium-confidence)	0	1		classified	based on 6/9 ORFs	Caudovirales	Myoviridae	not classified	not classified
k119_1609891LAU	14093	No	NA	Low-quality	Genome-fragment	7.46	AAI-based (medium-confidence)	0	1		classified	based on 10/18 ORFs	Caudovirales	Myoviridae	not classified	not classified
k119_1613574LAU	3155	No	NA	Medium-quality	Genome-fragment	75.82	HMM-based (lower-bound)	0	1	low-confidence DTR	classified	based on 1/3 ORFs	NA	unclassified CRESS	NA	CRESS virus sp.*
k119_1616289LAU	7615	No	NA	Low-quality	Genome-fragment	13.84	AAI-based (high-confidence)	0	1		classified	based on 3/9 ORFs	Caudovirales	Podoviridae	not classified	not classified
k119_1619756LAU	7619	No	NA	Low-quality	Genome-fragment	4.07	AAI-based (medium-confidence)	0	1		classified	based on 9/16 ORFs	Caudovirales	Myoviridae	NA	Lake Baikal phage Baikal-20-5m-C28
k119_1624970LAU	7968	No	NA	Low-quality	Genome-fragment	7.14	AAI-based (high-confidence)	0	1		classified	based on 2/14 ORFs	Caudovirales	Myoviridae	not classified	not classified
k119_1626193LAU	6087	No	NA	Low-quality	Genome-fragment	17.13	AAI-based (medium-confidence)	0	1		classified	based on 2/6 ORFs	not classified	not classified	not classified	not classified
k119_1630908LAU	5686	No	NA	Low-quality	Genome-fragment	3.73	AAI-based (high-confidence)	0	1		classified	based on 2/4 ORFs	Caudovirales	Siphoviridae	not classified	not classified
k119_1632415LAU	6831	No	NA	Low-quality	Genome-fragment	20.14	AAI-based (high-confidence)	0	1		classified	based on 7/16 ORFs	not classified	not classified	not classified	not classified
k119_1637653LAU	4652	No	NA	Complete	High-quality	100	DTR (high-confidence)	0	1		classified	based on 5/9 ORFs	not classified	not classified	not classified	not classified
k119_1638655LAU	2211	No	NA	Not-determined	Genome-fragment	NA	NA	0	1.05	no viral genes detected; low-confidence DTR	classified	based on 1/3 ORFs	not classified	not classified	not classified	not classified
k119_1643234LAU	9009	No	NA	Low-quality	Genome-fragment	12	HMM-based (lower-bound)	0	1		classified	based on 7/13 ORFs	Caudovirales	unclassified Caudovirales	not classified	not classified
k119_1651346LAU	35085	No	NA	Low-quality	Genome-fragment	18.35	AAI-based (medium-confidence)	0	1		classified	based on 17/35 ORFs	Caudovirales	unclassified Caudovirales	not classified	not classified
k119_1654463LAU	2125	No	NA	Low-quality	Genome-fragment	9.35	AAI-based (medium-confidence)	0	1	low-confidence DTR	classified	based on 2/3 ORFs	NA	unclassified CRESS	NA	CRESS virus sp.*
k119_165622LAU	9828	No	NA	Low-quality	Genome-fragment	13.22	AAI-based (medium-confidence)	0	1		classified	based on 6/11 ORFs	Caudovirales	Podoviridae	not classified	not classified
k119_1658574LAU	5885	No	NA	Low-quality	Genome-fragment	2.46	AAI-based (medium-confidence)	0	1		classified	based on 4/6 ORFs	Caudovirales	Myoviridae	not classified	not classified
k119_166602SMA	6610	No	NA	Low-quality	Genome-fragment	1.55	AAI-based (medium-confidence)	0	1		classified	based on 2/9 ORFs	Caudovirales	Myoviridae	NA	Bacillus virus G
k119_1667485LAU	5210	No	NA	Low-quality	Genome-fragment	2.79	AAI-based (high-confidence)	0	1	no viral genes detected	classified	based on 6/7 ORFs	Caudovirales	Myoviridae	not classified	not classified
k119_1669146LAU	5186	No	NA	Low-quality	Genome-fragment	12.94	AAI-based (medium-confidence)	0	1		classified	based on 3/5 ORFs	Caudovirales	Podoviridae	NA	Vibrio phage PVA1
k119_1670438LAU	2741	No	NA	Complete	High-quality	100	DTR (high-confidence)	0	1		classified	based on 2/2 ORFs	not classified	not classified	not classified	not classified
k119_1671896LAU	2031	No	NA	Complete	High-quality	100	DTR (high-confidence)	0	1.1		classified	based on 3/3 ORFs	not classified	not classified	not classified	not classified
k119_1675388LAU	9792	No	NA	Low-quality	Genome-fragment	26.15	AAI-based (medium-confidence)	0	1		classified	based on 8/17 ORFs	Caudovirales	unclassified Caudovirales	not classified	not classified
k119_1677087LAU	10335	No	NA	Low-quality	Genome-fragment	5.17	AAI-based (medium-confidence)	0	1		classified	based on 7/12 ORFs	Caudovirales	Myoviridae	not classified	not classified
k119_167939SMA	16731	No	NA	Low-quality	Genome-fragment	42.6	AAI-based (medium-confidence)	0	1		classified	based on 6/30 ORFs	Caudovirales	Siphoviridae	not classified	not classified
k119_168160LAU	8050	No	NA	Low-quality	Genome-fragment	9.24	HMM-based (lower-bound)	0	1		classified	based on 2/9 ORFs	Caudovirales	Siphoviridae	NA	Alteromonas phage P24
k119_1683225LAU	9498	No	NA	Low-quality	Genome-fragment	24.89	AAI-based (high-confidence)	0	1		classified	based on 7/17 ORFs	not classified	not classified	not classified	not classified
k119_1685645LAU	11165	No	NA	Low-quality	Genome-fragment	6.11	AAI-based (high-confidence)	0	1		classified	based on 3/18 ORFs	Caudovirales	Myoviridae	not classified	not classified
k119_1691973LAU	4594	No	NA	Complete	High-quality	100	DTR (medium-confidence)	0	1		classified	based on 6/10 ORFs	not classified	not classified	not classified	not classified
k119_1693958LAU	9871	No	NA	Low-quality	Genome-fragment	27.97	AAI-based (high-confidence)	0	1		classified	based on 11/16 ORFs	Caudovirales	Siphoviridae	not classified	not classified
k119_1694332LAU	4407	No	NA	Complete	High-quality	100	DTR (high-confidence)	0	1		classified	based on 6/6 ORFs	NA	Microviridae	not classified	not classified
k119_1699520LAU	24038	No	NA	Low-quality	Genome-fragment	32.18	HMM-based (lower-bound)	0	1		classified	based on 6/24 ORFs	Caudovirales	unclassified Caudovirales	not classified	not classified
k119_1707559LAU	16007	No	NA	Low-quality	Genome-fragment	18.11	HMM-based (lower-bound)	0	1		classified	based on 7/19 ORFs	Caudovirales	Siphoviridae	not classified	not classified
k119_1709000LAU	13637	No	NA	Low-quality	Genome-fragment	7.41	AAI-based (medium-confidence)	0	1		classified	based on 8/10 ORFs	Caudovirales	Myoviridae	NA	Lake Baikal phage Baikal-20-5m-C28
k119_1709111LAU	10761	No	NA	Low-quality	Genome-fragment	5.92	AAI-based (medium-confidence)	0	1		classified	based on 4/11 ORFs	Caudovirales	Myoviridae	NA	Rhodothermus phage RM378
k119_1713425LAU	5212	Yes	3691	Low-quality	Genome-fragment	1.99	AAI-based (medium-confidence)	29.18	1		classified	based on 7/7 ORFs	Caudovirales	Myoviridae	not classified	not classified
k119_1714082LAU	5153	No	NA	Low-quality	Genome-fragment	13.91	AAI-based (high-confidence)	0	1		classified	based on 6/8 ORFs	Caudovirales	Myoviridae	not classified	not classified
k119_1716519LAU	2076	No	NA	Low-quality	Genome-fragment	9.73	AAI-based (high-confidence)	0	1.1	low-confidence DTR	classified	based on 3/3 ORFs	NA	unclassified CRESS	NA	CRESS virus sp.*
k119_1734537LAU	7312	No	NA	Low-quality	Genome-fragment	3.8	AAI-based (medium-confidence)	0	1		classified	based on 10/10 ORFs	Caudovirales	Myoviridae	not classified	not classified
k119_1737390LAU	6797	No	NA	Low-quality	Genome-fragment	3.48	AAI-based (high-confidence)	0	1	no viral genes detected	classified	based on 6/10 ORFs	not classified	not classified	not classified	not classified
k119_174394CAY	6188	No	NA	Low-quality	Genome-fragment	10.73	AAI-based (high-confidence)	0	1		classified	based on 8/9 ORFs	Caudovirales	Podoviridae	NA	Vibrio phage douglas 12A4
k119_1749638LAU	6232	No	NA	Low-quality	Genome-fragment	11.44	AAI-based (medium-confidence)	0	1		classified	based on 4/10 ORFs	Caudovirales	unclassified Caudovirales	not classified	not classified
k119_1753329LAU	2099	No	NA	Complete	High-quality	100	DTR (high-confidence)	0	1.05		classified	based on 2/2 ORFs	NA	unclassified CRESS	NA	CRESS virus sp.*
k119_1761332LAU	23645	No	NA	Low-quality	Genome-fragment	6.6	AAI-based (high-confidence)	0	1		classified	based on 8/12 ORFs	Caudovirales	Myoviridae	NA	Pseudomonas phage vB_PaeM_PA5oct
k119_1762236LAU	8695	No	NA	Low-quality	Genome-fragment	4.73	AAI-based (medium-confidence)	0	1		classified	based on 7/8 ORFs	not classified	not classified	not classified	not classified
k119_1765967LAU	15090	No	NA	Low-quality	Genome-fragment	32.71	AAI-based (medium-confidence)	0	1		classified	based on 3/25 ORFs	Caudovirales	Siphoviridae	Helsingorvirus	Cellulophaga virus Cba121
k119_1766723LAU	35716	Yes	29740	Medium-quality	Genome-fragment	64.99	AAI-based (medium-confidence)	16.73	1		classified	based on 17/55 ORFs	Caudovirales	Siphoviridae	not classified	not classified
k119_1766815LAU	2257	No	NA	Complete	High-quality	100	DTR (high-confidence)	0	1.05		classified	based on 2/3 ORFs	NA	Circoviridae	NA	Circoviridae sp.
k119_1771933LAU	4643	No	NA	Low-quality	Genome-fragment	7.28	HMM-based (lower-bound)	0	1	low-confidence DTR	classified	based on 2/10 ORFs	NA	not classified	NA	Phage sp.
k119_1772799LAU	12201	No	NA	Low-quality	Genome-fragment	7.02	AAI-based (medium-confidence)	0	1		classified	based on 3/13 ORFs	Caudovirales	Myoviridae	not classified	not classified
k119_1774038LAU	33869	No	NA	Low-quality	Genome-fragment	18.02	AAI-based (medium-confidence)	0	1		classified	based on 13/32 ORFs	not classified	not classified	not classified	not classified
k119_1774713LAU	10078	No	NA	Low-quality	Genome-fragment	24.51	AAI-based (high-confidence)	0	1		classified	based on 5/22 ORFs	Caudovirales	Podoviridae	not classified	not classified
k119_1775704LAU	33835	No	NA	Low-quality	Genome-fragment	15.95	AAI-based (high-confidence)	0	1		classified	based on 19/41 ORFs	not classified	not classified	not classified	not classified
k119_17803LAU	7912	No	NA	Low-quality	Genome-fragment	11.52	HMM-based (lower-bound)	0	1		classified	based on 6/12 ORFs	Caudovirales	Podoviridae	not classified	not classified
k119_1780819LAU	5452	No	NA	Low-quality	Genome-fragment	7.53	AAI-based (high-confidence)	0	1		classified	based on 4/5 ORFs	Caudovirales	Podoviridae	not classified	not classified
k119_1781277LAU	8351	No	NA	Low-quality	Genome-fragment	4.2	AAI-based (medium-confidence)	0	1		classified	based on 6/7 ORFs	Caudovirales	Myoviridae	not classified	not classified
k119_1783008LAU	5345	No	NA	High-quality	High-quality	90.93	AAI-based (high-confidence)	0	1		classified	based on 2/7 ORFs	NA	Microviridae	NA	Eel River basin pequenovirus
k119_1788022LAU	5346	No	NA	Low-quality	Genome-fragment	2.75	AAI-based (medium-confidence)	0	1		classified	based on 2/6 ORFs	not classified	not classified	not classified	not classified
k119_178826LAU	5010	No	NA	Low-quality	Genome-fragment	2.66	AAI-based (medium-confidence)	0	1		classified	based on 7/7 ORFs	Caudovirales	Myoviridae	not classified	not classified
k119_1791356LAU	5163	No	NA	Low-quality	Genome-fragment	4.05	HMM-based (lower-bound)	0	1		classified	based on 4/9 ORFs	Caudovirales	Podoviridae	not classified	not classified
k119_179799SMA	33286	No	NA	Complete	High-quality	100	DTR (high-confidence)	0	1		classified	based on 16/48 ORFs	Caudovirales	Siphoviridae	not classified	not classified
k119_1798252LAU	2994	No	NA	Complete	High-quality	100	DTR (high-confidence)	0	1		classified	based on 3/3 ORFs	not classified	not classified	not classified	not classified
k119_1806072LAU	6007	No	NA	Low-quality	Genome-fragment	6.1	AAI-based (medium-confidence)	0	1		classified	based on 6/7 ORFs	Caudovirales	unclassified Caudovirales	not classified	not classified
k119_181495SMA	41629	No	NA	Complete	High-quality	100	DTR (high-confidence)	0	1		classified	based on 23/48 ORFs	Caudovirales	unclassified Caudovirales	not classified	not classified
k119_181845LAU	2431	No	NA	Complete	High-quality	100	DTR (high-confidence)	0	1		classified	based on 2/2 ORFs	NA	unclassified CRESS	NA	CRESS virus sp.*
k119_1818529LAU	13095	No	NA	Low-quality	Genome-fragment	27.27	AAI-based (high-confidence)	0	1		classified	based on 1/14 ORFs	Caudovirales	Podoviridae	NA	Vibrio phage douglas 12A4
k119_1818648LAU	13439	No	NA	Low-quality	Genome-fragment	38.16	AAI-based (medium-confidence)	0	1		classified	based on 5/18 ORFs	Caudovirales	Siphoviridae	not classified	not classified
k119_1821971LAU	35316	No	NA	Low-quality	Genome-fragment	18.87	AAI-based (high-confidence)	0	1		classified	based on 15/19 ORFs	Caudovirales	Myoviridae	not classified	not classified
k119_1825928LAU	6689	No	NA	Not-determined	Genome-fragment	NA	NA	0	1	no viral genes detected; low-confidence DTR	classified	based on 1/15 ORFs	NA	Microviridae	NA	Microviridae sp.
k119_1830561LAU	2533	No	NA	Low-quality	Genome-fragment	1.53	HMM-based (lower-bound)	0	1	low-confidence DTR	classified	based on 1/8 ORFs	not classified	not classified	not classified	not classified
k119_1835146LAU	13897	No	NA	Low-quality	Genome-fragment	11.24	HMM-based (lower-bound)	0	1		classified	based on 5/5 ORFs	Caudovirales	Siphoviridae	not classified	not classified
k119_1835951LAU	8613	No	NA	Low-quality	Genome-fragment	21.22	AAI-based (high-confidence)	0	1		classified	based on 6/10 ORFs	Caudovirales	Siphoviridae	not classified	not classified
k119_1837689LAU	10326	No	NA	Low-quality	Genome-fragment	9.2	AAI-based (medium-confidence)	0	1		classified	based on 9/12 ORFs	Caudovirales	Siphoviridae	not classified	not classified
k119_184164SMA	8142	No	NA	Low-quality	Genome-fragment	24.38	HMM-based (lower-bound)	0	1	low-confidence DTR	classified	based on 2/21 ORFs	NA	Tectiviridae	NA	Methanosarcina spherical virus
k119_1842170LAU	5334	No	NA	Low-quality	Genome-fragment	2.68	AAI-based (medium-confidence)	0	1		classified	based on 2/4 ORFs	Caudovirales	Myoviridae	Thornevirus	Bacillus virus SP15*
k119_1843960LAU	11341	No	NA	Low-quality	Genome-fragment	20.23	HMM-based (lower-bound)	0	1		classified	based on 7/14 ORFs	Caudovirales	Podoviridae	not classified	not classified
k119_1844781LAU	31576	No	NA	Low-quality	Genome-fragment	16.74	AAI-based (medium-confidence)	0	1		classified	based on 17/24 ORFs	Caudovirales	Myoviridae	not classified	not classified
k119_1847644LAU	10898	No	NA	Low-quality	Genome-fragment	29.7	AAI-based (medium-confidence)	0	1		classified	based on 8/20 ORFs	Caudovirales	Podoviridae	not classified	not classified
k119_1849411LAU	7883	No	NA	Low-quality	Genome-fragment	5.03	AAI-based (medium-confidence)	0	1		classified	based on 5/12 ORFs	Caudovirales	Myoviridae	not classified	not classified
k119_1850707LAU	6917	No	NA	Low-quality	Genome-fragment	17.64	AAI-based (medium-confidence)	0	1		classified	based on 5/8 ORFs	Caudovirales	Podoviridae	NA	Pelagibacter phage HTVC010P
k119_185079SMA	4365	No	NA	Complete	High-quality	100	DTR (high-confidence)	0	1		classified	based on 6/6 ORFs	NA	Microviridae	not classified	not classified
k119_1858804LAU	6299	No	NA	Low-quality	Genome-fragment	10.7	AAI-based (high-confidence)	0	1		classified	based on 4/8 ORFs	NA	not classified	NA	Gammaproteobacteria virus GOV_bin_2604
k119_1862361LAU	7422	No	NA	Low-quality	Genome-fragment	3.58	AAI-based (high-confidence)	0	1		classified	based on 7/7 ORFs	Caudovirales	Myoviridae	not classified	not classified
k119_186274SMA	2317	No	NA	Low-quality	Genome-fragment	1.43	HMM-based (lower-bound)	0	1	low-confidence DTR	classified	based on 1/4 ORFs	Caudovirales	Ackermannviridae	not classified	not classified
k119_1865365LAU	5167	Yes	598	Low-quality	Genome-fragment	0.34	AAI-based (medium-confidence)	88.43	1		classified	based on 7/10 ORFs	Caudovirales	unclassified Caudovirales	not classified	not classified
k119_1866152LAU	7097	No	NA	Low-quality	Genome-fragment	3.7	HMM-based (lower-bound)	0	1	low-confidence DTR	classified	based on 2/13 ORFs	Caudovirales	Myoviridae	not classified	not classified
k119_1867155LAU	7746	No	NA	Low-quality	Genome-fragment	19.19	AAI-based (medium-confidence)	0	1		classified	based on 5/10 ORFs	Caudovirales	Podoviridae	NA	Synechococcus phage S-CBP2
k119_1878340LAU	7437	No	NA	Low-quality	Genome-fragment	4.06	AAI-based (medium-confidence)	0	1		classified	based on 8/9 ORFs	Caudovirales	Myoviridae	not classified	not classified
k119_1885078LAU	169827	Yes	44875	Medium-quality	Genome-fragment	58.53	HMM-based (lower-bound)	73.58	1	low-confidence Provirus	classified	based on 20/56 ORFs	Caudovirales	Siphoviridae	not classified	not classified
k119_1890128LAU	12575	No	NA	Low-quality	Genome-fragment	17.59	HMM-based (lower-bound)	0	1		classified	based on 1/11 ORFs	Caudovirales	unclassified Caudovirales	not classified	not classified
k119_1894117LAU	15665	No	NA	Low-quality	Genome-fragment	8.15	AAI-based (medium-confidence)	0	1		classified	based on 12/14 ORFs	Caudovirales	Myoviridae	not classified	not classified
k119_1900959LAU	6206	No	NA	Low-quality	Genome-fragment	14.45	AAI-based (medium-confidence)	0	1		classified	based on 7/8 ORFs	Caudovirales	Podoviridae	not classified	not classified
k119_1902101LAU	13457	No	NA	Low-quality	Genome-fragment	15.47	HMM-based (lower-bound)	0	1		classified	based on 2/13 ORFs	Caudovirales	unclassified Caudovirales	not classified	not classified
k119_1903756LAU	4745	No	NA	Medium-quality	Genome-fragment	50.52	AAI-based (high-confidence)	0	1	low-confidence DTR	classified	based on 5/13 ORFs	not classified	not classified	not classified	not classified
k119_1904127LAU	4671	No	NA	Complete	High-quality	100	DTR (high-confidence)	0	1	no viral genes detected	classified	based on 6/10 ORFs	not classified	not classified	not classified	not classified
k119_1904687LAU	2266	No	NA	Medium-quality	Genome-fragment	54.45	HMM-based (lower-bound)	0	1.1	low-confidence DTR	classified	based on 1/2 ORFs	not classified	not classified	not classified	not classified
k119_1906368LAU	8192	No	NA	Low-quality	Genome-fragment	15.66	HMM-based (lower-bound)	0	1		classified	based on 5/12 ORFs	Caudovirales	Podoviridae	NA	Synechococcus phage S-CBP2
k119_190675LAU	11277	No	NA	Low-quality	Genome-fragment	17.3	AAI-based (medium-confidence)	0	1		classified	based on 8/14 ORFs	not classified	not classified	not classified	not classified
k119_1907694LAU	6780	No	NA	Not-determined	Genome-fragment	NA	NA	0	1	no viral genes detected; low-confidence DTR	classified	based on 1/13 ORFs	Caudovirales	Myoviridae	NA	Microcystis phage MaMV-DC
k119_1909068LAU	5092	No	NA	Low-quality	Genome-fragment	3.62	HMM-based (lower-bound)	0	1		classified	based on 5/7 ORFs	Caudovirales	unclassified Caudovirales	not classified	not classified
k119_1911830LAU	4836	No	NA	Complete	High-quality	100	DTR (high-confidence)	0	1		classified	based on 4/12 ORFs	not classified	not classified	not classified	not classified
k119_1915147LAU	2006	No	NA	Complete	High-quality	100	DTR (high-confidence)	0	1.1		classified	based on 2/3 ORFs	NA	Circoviridae	NA	Avon-Heathcote Estuary associated circular virus 2
k119_1915258LAU	6991	No	NA	Low-quality	Genome-fragment	19.04	AAI-based (high-confidence)	0	1		classified	based on 5/9 ORFs	not classified	not classified	not classified	not classified
k119_1916141LAU	10418	No	NA	Low-quality	Genome-fragment	9.53	AAI-based (high-confidence)	0	1		classified	based on 9/16 ORFs	Caudovirales	unclassified Caudovirales	not classified	not classified
k119_1916431LAU	17615	No	NA	Low-quality	Genome-fragment	15.5	AAI-based (medium-confidence)	0	1		classified	based on 14/40 ORFs	Caudovirales	Siphoviridae	not classified	not classified
k119_1917288LAU	6162	No	NA	Low-quality	Genome-fragment	6.62	HMM-based (lower-bound)	0	1		classified	based on 2/7 ORFs	Caudovirales	Podoviridae	not classified	not classified
k119_1919784LAU	2372	No	NA	Not-determined	Genome-fragment	NA	NA	0	1.05	no viral genes detected; low-confidence DTR	classified	based on 2/6 ORFs	Caudovirales	unclassified Caudovirales	not classified	not classified
k119_192059SMA	5930	No	NA	Low-quality	Genome-fragment	13.99	AAI-based (high-confidence)	0	1		classified	based on 4/6 ORFs	Caudovirales	Podoviridae	Kafunavirus	Pseudoalteromonas phage PH1
k119_1922637LAU	2190	No	NA	Complete	High-quality	100	DTR (high-confidence)	0	1.1	no viral genes detected	classified	based on 2/2 ORFs	NA	Geminiviridae	NA	Geminiviridae sp.
k119_1923943LAU	3723	No	NA	Not-determined	Genome-fragment	NA	NA	0	1	no viral genes detected; low-confidence DTR	classified	based on 1/6 ORFs	Caudovirales	Myoviridae	NA	Vibrio phage 1.170.O._10N.261.52.C3
k119_1924721LAU	2396	No	NA	Complete	High-quality	100	DTR (high-confidence)	0	1.05		classified	based on 2/2 ORFs	NA	unclassified CRESS	NA	CRESS virus sp.*
k119_1926373LAU	2193	No	NA	Complete	High-quality	100	DTR (medium-confidence)	0	1.05		classified	based on 2/3 ORFs	NA	unclassified CRESS	NA	Tentweb spider associated circular virus 1
k119_1926817LAU	2237	No	NA	Complete	High-quality	100	DTR (high-confidence)	0	1.05		classified	based on 3/3 ORFs	not classified	not classified	not classified	not classified
k119_1926969LAU	2732	No	NA	Complete	High-quality	100	DTR (high-confidence)	0	1		classified	based on 2/3 ORFs	not classified	not classified	not classified	not classified
k119_1930573LAU	3999	No	NA	Complete	High-quality	100	DTR (high-confidence)	0	1		classified	based on 2/4 ORFs	NA	Circoviridae	NA	Circoviridae sp.
k119_1930812LAU	4730	No	NA	Not-determined	Genome-fragment	NA	NA	0	1	no viral genes detected; low-confidence DTR	unclassified	no hits to database		not classified
k119_1932494LAU	2104	No	NA	Not-determined	Genome-fragment	NA	NA	0	1.1	no viral genes detected; low-confidence DTR	classified	based on 1/2 ORFs	not classified	not classified	not classified	not classified
k119_1933170LAU	3441	No	NA	Complete	High-quality	100	DTR (high-confidence)	0	1		classified	based on 2/2 ORFs	NA	unclassified CRESS	NA	CRESS virus sp.*
k119_1933421LAU	2420	No	NA	Complete	High-quality	100	DTR (high-confidence)	0	1		classified	based on 3/4 ORFs	NA	unclassified CRESS	NA	CRESS virus sp.*
k119_1935549LAU	3149	No	NA	Complete	High-quality	100	DTR (high-confidence)	0	1	no viral genes detected	classified	based on 4/8 ORFs	NA	unclassified CRESS	NA	Circular genetic element sp.
k119_1936226LAU	2029	No	NA	Complete	High-quality	100	DTR (high-confidence)	0	1.1		classified	based on 3/3 ORFs	NA	Circoviridae	NA	Circoviridae sp.
k119_193637LAU	2254	No	NA	Complete	High-quality	100	DTR (high-confidence)	0	1.05		classified	based on 3/3 ORFs	NA	unclassified CRESS	NA	CRESS virus sp.*
k119_1937495LAU	15107	No	NA	Low-quality	Genome-fragment	13.54	AAI-based (high-confidence)	0	1		classified	based on 9/20 ORFs	Caudovirales	unclassified Caudovirales	not classified	not classified
k119_1938586LAU	2400	No	NA	Complete	High-quality	100	DTR (high-confidence)	0	1		classified	based on 2/2 ORFs	NA	unclassified CRESS	NA	CRESS virus sp.*
k119_1940491LAU	3621	No	NA	Complete	High-quality	100	DTR (medium-confidence)	0	1		classified	based on 1/4 ORFs	not classified	not classified	not classified	not classified
k119_1940746LAU	2348	No	NA	Medium-quality	Genome-fragment	56.42	HMM-based (lower-bound)	0	1.05	low-confidence DTR	classified	based on 2/3 ORFs	NA	Circoviridae	NA	Circoviridae sp.
k119_1941103LAU	2339	No	NA	Low-quality	Genome-fragment	14.55	AAI-based (medium-confidence)	0	1.05	low-confidence DTR	classified	based on 1/2 ORFs	NA	Circoviridae	NA	Circoviridae sp.
k119_1942641LAU	4303	No	NA	Complete	High-quality	100	DTR (high-confidence)	0	1		classified	based on 6/6 ORFs	NA	Microviridae	NA	Microviridae sp.
k119_1944071LAU	4808	No	NA	Complete	High-quality	100	DTR (high-confidence)	0	1		classified	based on 4/6 ORFs	NA	Microviridae	not classified	not classified
k119_1946114LAU	8450	No	NA	Low-quality	Genome-fragment	26.13	AAI-based (medium-confidence)	0	1		classified	based on 6/11 ORFs	Caudovirales	Siphoviridae	not classified	not classified
k119_1946289LAU	5148	No	NA	Not-determined	Genome-fragment	NA	NA	0	1	no viral genes detected; low-confidence DTR	classified	based on 1/9 ORFs	Caudovirales	Myoviridae	not classified	not classified
k119_1946841LAU	11637	Yes	NA	Not-determined	Genome-fragment	NA	NA	0	1	no viral genes detected; low-confidence DTR	classified	based on 2/18 ORFs	Caudovirales	Siphoviridae	Nickievirus	Salmonella phage SSU5
k119_1948652LAU	4507	No	NA	Complete	High-quality	100	DTR (high-confidence)	0	1		classified	based on 5/7 ORFs	NA	Microviridae	not classified	not classified
k119_1949891LAU	2190	No	NA	Not-determined	Genome-fragment	NA	NA	0	1.1	no viral genes detected; low-confidence DTR	classified	based on 1/5 ORFs	NA	unclassified CRESS	NA	CRESS virus sp.*
k119_1950054LAU	4824	No	NA	Low-quality	Genome-fragment	3.54	HMM-based (lower-bound)	0	1	low-confidence DTR	classified	based on 4/7 ORFs	NA	not classified	NA	Circular genetic element sp.
k119_1951535LAU	2127	No	NA	Complete	High-quality	100	DTR (high-confidence)	0	1.1		classified	based on 2/3 ORFs	NA	unclassified CRESS	NA	CRESS virus sp.*
k119_1951889LAU	2553	No	NA	Complete	High-quality	100	DTR (high-confidence)	0	1		classified	based on 1/4 ORFs	NA	Circoviridae	not classified	not classified
k119_1952377LAU	3261	No	NA	Complete	High-quality	100	DTR (high-confidence)	0	1		classified	based on 1/3 ORFs	NA	unclassified CRESS	NA	CRESS virus sp.*
k119_1952724LAU	6023	No	NA	Low-quality	Genome-fragment	10.89	AAI-based (high-confidence)	0	1		classified	based on 2/7 ORFs	NA	not classified	NA	Gammaproteobacteria virus GOV_bin_2604
k119_1953092LAU	3505	No	NA	Complete	High-quality	100	DTR (high-confidence)	0	1	contig >1.5x longer than expected genome length	classified	based on 1/2 ORFs	NA	Circoviridae	NA	Circoviridae sp.
k119_1953698LAU	2520	No	NA	Complete	High-quality	100	DTR (high-confidence)	0	1	no viral genes detected	classified	based on 5/6 ORFs	NA	unclassified CRESS	NA	Circular genetic element sp.
k119_1953820LAU	2435	No	NA	Complete	High-quality	100	DTR (high-confidence)	0	1		classified	based on 2/3 ORFs	NA	Circoviridae	NA	Avon-Heathcote Estuary associated circular virus 19
k119_1953941LAU	2596	No	NA	Complete	High-quality	100	DTR (high-confidence)	0	1		classified	based on 2/4 ORFs	NA	unclassified CRESS	NA	CRESS virus sp.*
k119_1955486LAU	4381	No	NA	Complete	High-quality	100	DTR (high-confidence)	0	1	contig >1.5x longer than expected genome length	classified	based on 2/4 ORFs	NA	unclassified CRESS	NA	CRESS virus sp.*
k119_1955621LAU	2505	No	NA	Medium-quality	Genome-fragment	60.2	HMM-based (lower-bound)	0	1	low-confidence DTR	classified	based on 1/4 ORFs	not classified	not classified	not classified	not classified
k119_1956867LAU	6004	No	NA	Low-quality	Genome-fragment	17.07	AAI-based (medium-confidence)	0	1		classified	based on 5/11 ORFs	Caudovirales	Siphoviridae	not classified	not classified
k119_1959338LAU	2668	No	NA	Complete	High-quality	100	DTR (high-confidence)	0	1		classified	based on 1/3 ORFs	not classified	not classified	not classified	not classified
k119_1961340LAU	41798	No	NA	Low-quality	Genome-fragment	22.57	AAI-based (high-confidence)	0	1		classified	based on 18/32 ORFs	Caudovirales	Myoviridae	not classified	not classified
k119_1962394LAU	2005	No	NA	Complete	High-quality	100	DTR (medium-confidence)	0	1.1		classified	based on 2/2 ORFs	not classified	not classified	not classified	not classified
k119_1962823LAU	2477	No	NA	Complete	High-quality	100	DTR (high-confidence)	0	1		classified	based on 3/3 ORFs	NA	unclassified CRESS	NA	CRESS virus sp.*
k119_1963421LAU	4780	No	NA	Complete	High-quality	100	DTR (high-confidence)	0	1		classified	based on 7/11 ORFs	not classified	not classified	not classified	not classified
k119_1966464LAU	2393	No	NA	Medium-quality	Genome-fragment	57.5	HMM-based (lower-bound)	0	1.05	low-confidence DTR	classified	based on 3/3 ORFs	not classified	not classified	not classified	not classified
k119_1969636LAU	4512	No	NA	Low-quality	Genome-fragment	3.31	HMM-based (lower-bound)	0	1	low-confidence DTR	classified	based on 6/12 ORFs	NA	not classified	NA	Circular genetic element sp.
k119_1969779LAU	2276	No	NA	Medium-quality	Genome-fragment	54.69	HMM-based (lower-bound)	0	1.05	low-confidence DTR	classified	based on 2/3 ORFs	NA	Geminiviridae	NA	Geminiviridae sp.
k119_1970233LAU	4013	No	NA	Not-determined	Genome-fragment	NA	NA	0	1	no viral genes detected; low-confidence DTR	classified	based on 1/9 ORFs	Caudovirales	Myoviridae	NA	Faecalibacterium phage FP_Taranis
k119_1970612LAU	4743	No	NA	Not-determined	Genome-fragment	NA	NA	0	1	no viral genes detected; low-confidence DTR	classified	based on 1/8 ORFs	NA	not classified	NA	Circular genetic element sp.
k119_1972239LAU	9921	No	NA	Low-quality	Genome-fragment	5.45	AAI-based (medium-confidence)	0	1		classified	based on 10/11 ORFs	Caudovirales	Myoviridae	NA	Lake Baikal phage Baikal-20-5m-C28
k119_1973984LAU	2725	No	NA	Medium-quality	Genome-fragment	65.48	HMM-based (lower-bound)	0	1	low-confidence DTR	classified	based on 1/3 ORFs	NA	Circoviridae	NA	Avon-Heathcote Estuary associated circular virus 27
k119_1974822LAU	5585	No	NA	Not-determined	Genome-fragment	NA	NA	0	1	no viral genes detected; low-confidence DTR	classified	based on 3/8 ORFs	Caudovirales	unclassified Caudovirales	not classified	not classified
k119_1974956LAU	3234	No	NA	Medium-quality	Genome-fragment	77.71	HMM-based (lower-bound)	0	1	low-confidence DTR	classified	based on 1/4 ORFs	NA	Circoviridae	not classified	not classified
k119_1975251LAU	2517	No	NA	Medium-quality	Genome-fragment	60.48	HMM-based (lower-bound)	0	1	low-confidence DTR	classified	based on 1/2 ORFs	not classified	not classified	not classified	not classified
k119_1976383LAU	2336	No	NA	Not-determined	Genome-fragment	NA	NA	0	1.05	no viral genes detected; low-confidence DTR	classified	based on 3/3 ORFs	NA	unclassified CRESS	NA	CRESS virus sp.*
k119_1977212LAU	2133	No	NA	Medium-quality	Genome-fragment	51.26	HMM-based (lower-bound)	0	1.1	low-confidence DTR	classified	based on 3/3 ORFs	NA	Circoviridae	NA	Circoviridae sp.
k119_1977663LAU	2696	No	NA	Medium-quality	Genome-fragment	64.79	HMM-based (lower-bound)	0	1	low-confidence DTR	classified	based on 2/4 ORFs	NA	Circoviridae	NA	Avon-Heathcote Estuary associated circular virus 7
k119_1979181LAU	2561	No	NA	Medium-quality	Genome-fragment	61.54	HMM-based (lower-bound)	0	1	low-confidence DTR	classified	based on 1/3 ORFs	NA	Circoviridae	Circovirus	Circovirus sp.
k119_1982163LAU	3963	No	NA	Low-quality	Genome-fragment	0.94	HMM-based (lower-bound)	0	1	low-confidence DTR	unclassified	no hits to database		not classified
k119_1983443LAU	2872	No	NA	Complete	High-quality	100	DTR (high-confidence)	0	1		classified	based on 3/5 ORFs	not classified	not classified	not classified	not classified
k119_198534LAU	15373	No	NA	Low-quality	Genome-fragment	44.68	AAI-based (high-confidence)	0	1		classified	based on 11/21 ORFs	Caudovirales	Podoviridae	not classified	not classified
k119_1986777LAU	2000	No	NA	Complete	High-quality	100	DTR (high-confidence)	0	1.1		classified	based on 3/3 ORFs	NA	Circoviridae	NA	Circoviridae sp.
k119_1988273LAU	5995	No	NA	Not-determined	Genome-fragment	NA	NA	0	1	no viral genes detected; low-confidence DTR	classified	based on 1/7 ORFs	NA	Pithoviridae	NA	Pithovirus LCPAC304
k119_1989289LAU	2676	No	NA	Complete	High-quality	100	DTR (high-confidence)	0	1		classified	based on 2/2 ORFs	not classified	not classified	not classified	not classified
k119_1991097LAU	2183	No	NA	Complete	High-quality	100	DTR (high-confidence)	0	1.1		classified	based on 2/2 ORFs	NA	Circoviridae	NA	Circoviridae sp.
k119_1992230LAU	2767	No	NA	Complete	High-quality	100	DTR (high-confidence)	0	1		classified	based on 2/4 ORFs	NA	unclassified CRESS	NA	CRESS virus sp.*
k119_1996235LAU	2226	No	NA	Complete	High-quality	100	DTR (high-confidence)	0	1.1		classified	based on 2/3 ORFs	NA	Circoviridae	NA	Paramuricea placomus associated circular virus
k119_1996544LAU	2207	No	NA	Complete	High-quality	100	DTR (high-confidence)	0	1.1		classified	based on 3/3 ORFs	not classified	not classified	not classified	not classified
k119_1997972LAU	3967	No	NA	Complete	High-quality	100	DTR (high-confidence)	0	1		classified	based on 2/3 ORFs	NA	Circoviridae	NA	Circoviridae sp.
k119_1999065LAU	16471	No	NA	Low-quality	Genome-fragment	41	AAI-based (medium-confidence)	0	1	no viral genes detected	classified	based on 2/19 ORFs	Caudovirales	Siphoviridae	Magadivirus	Bacillus virus Mgbh1*
k119_1999612LAU	2119	No	NA	Complete	High-quality	100	DTR (high-confidence)	0	1.05		classified	based on 1/3 ORFs	NA	Geminiviridae	NA	Geminiviridae sp.
k119_2000746LAU	9246	No	NA	Low-quality	Genome-fragment	2.09	HMM-based (lower-bound)	0	1		classified	based on 4/5 ORFs	Caudovirales	Myoviridae	Polybotosvirus	Agrobacterium virus Atuph07*
k119_2002943LAU	4249	No	NA	Low-quality	Genome-fragment	6.1	HMM-based (lower-bound)	0	1	low-confidence DTR	classified	based on 1/8 ORFs	NA	Mimiviridae	Klosneuvirus	Klosneuvirus KNV1
k119_2003557LAU	5132	No	NA	Low-quality	Genome-fragment	2.72	AAI-based (medium-confidence)	0	1		classified	based on 5/5 ORFs	Caudovirales	Myoviridae	not classified	not classified
k119_2003657LAU	3156	No	NA	Low-quality	Genome-fragment	2.32	HMM-based (lower-bound)	0	1	low-confidence DTR	classified	based on 3/6 ORFs	NA	not classified	NA	Circular genetic element sp.
k119_2008043LAU	2217	No	NA	Complete	High-quality	100	DTR (high-confidence)	0	1.05		classified	based on 2/3 ORFs	NA	unclassified CRESS	NA	CRESS virus sp.*
k119_2008496LAU	2032	No	NA	Medium-quality	Genome-fragment	58.9	AAI-based (medium-confidence)	0	1.1	low-confidence DTR	classified	based on 3/3 ORFs	NA	unclassified CRESS	NA	CRESS virus sp.*
k119_2009966LAU	2316	No	NA	Complete	High-quality	100	DTR (high-confidence)	0	1.05		classified	based on 2/3 ORFs	NA	unclassified CRESS	NA	CRESS virus sp.*
k119_2010018LAU	2009	No	NA	Not-determined	Genome-fragment	NA	NA	0	1.1	no viral genes detected; low-confidence DTR	classified	based on 2/4 ORFs	not classified	not classified	not classified	not classified
k119_2010595LAU	2267	No	NA	Complete	High-quality	100	DTR (high-confidence)	0	1.05		classified	based on 2/2 ORFs	NA	unclassified CRESS	NA	CRESS virus sp.*
k119_2011171LAU	5442	No	NA	Low-quality	Genome-fragment	8.57	HMM-based (lower-bound)	0	1		classified	based on 4/6 ORFs	Caudovirales	Siphoviridae	not classified	not classified
k119_2014744LAU	7759	No	NA	Low-quality	Genome-fragment	16.92	AAI-based (high-confidence)	0	1		classified	based on 1/8 ORFs	Caudovirales	Siphoviridae	NA	Sinorhizobium phage phiM5
k119_2016112LAU	2170	No	NA	Complete	High-quality	100	DTR (high-confidence)	0	1.1		classified	based on 2/2 ORFs	not classified	not classified	not classified	not classified
k119_2016203LAU	5267	No	NA	Low-quality	Genome-fragment	13.76	AAI-based (high-confidence)	0	1		classified	based on 2/7 ORFs	Caudovirales	Podoviridae	not classified	not classified
k119_2016765LAU	8862	No	NA	Low-quality	Genome-fragment	3.54	AAI-based (medium-confidence)	0	1		classified	based on 7/18 ORFs	Caudovirales	Myoviridae	NA	Pseudomonas phage vB_PaeM_PA5oct
k119_2017733LAU	2314	No	NA	Complete	High-quality	100	DTR (high-confidence)	0	1.05		classified	based on 1/2 ORFs	not classified	not classified	not classified	not classified
k119_2018366LAU	7390	No	NA	Low-quality	Genome-fragment	3.39	HMM-based (lower-bound)	0	1		classified	based on 5/6 ORFs	Caudovirales	unclassified Caudovirales	not classified	not classified
k119_2021326LAU	3560	No	NA	Low-quality	Genome-fragment	2.61	HMM-based (lower-bound)	0	1	low-confidence DTR	classified	based on 2/8 ORFs	not classified	not classified	not classified	not classified
k119_2023904LAU	4479	No	NA	Complete	High-quality	100	DTR (high-confidence)	0	1		classified	based on 6/6 ORFs	NA	Microviridae	NA	Microviridae sp.
k119_202471LAU	16772	No	NA	Low-quality	Genome-fragment	14.82	AAI-based (medium-confidence)	0	1		classified	based on 8/21 ORFs	Caudovirales	Myoviridae	not classified	not classified
k119_2026823LAU	4790	No	NA	Complete	High-quality	100	DTR (high-confidence)	0	1		classified	based on 5/12 ORFs	not classified	not classified	not classified	not classified
k119_2027685LAU	4578	No	NA	Not-determined	Genome-fragment	NA	NA	0	1	no viral genes detected; low-confidence DTR	classified	based on 1/6 ORFs	Caudovirales	Siphoviridae	NA	Freshwater phage uvFW-CGR-AMD-COM-C203
k119_203003SMA	38014	No	NA	Low-quality	Genome-fragment	14.52	HMM-based (lower-bound)	0	1		classified	based on 22/38 ORFs	Caudovirales	Myoviridae	not classified	not classified
k119_2030630LAU	2614	No	NA	Medium-quality	Genome-fragment	62.82	HMM-based (lower-bound)	0	1	low-confidence DTR	classified	based on 1/4 ORFs	NA	Circoviridae	not classified	not classified
k119_2031960LAU	4884	No	NA	Not-determined	Genome-fragment	NA	NA	0	1	no viral genes detected; low-confidence DTR	classified	based on 5/11 ORFs	not classified	not classified	not classified	not classified
k119_2032054LAU	4550	No	NA	Complete	High-quality	100	DTR (high-confidence)	0	1		classified	based on 4/10 ORFs	not classified	not classified	not classified	not classified
k119_2032086LAU	14209	No	NA	Low-quality	Genome-fragment	33.21	AAI-based (medium-confidence)	0	1		classified	based on 10/25 ORFs	Caudovirales	Podoviridae	not classified	not classified
k119_2034296LAU	4173	No	NA	Not-determined	Genome-fragment	NA	NA	0	1	no viral genes detected; low-confidence DTR	classified	based on 2/4 ORFs	NA	not classified	NA	Virus Rctr71
k119_2034408LAU	5767	No	NA	Low-quality	Genome-fragment	10.05	AAI-based (high-confidence)	0	1		classified	based on 4/11 ORFs	Caudovirales	Myoviridae	NA	Streptomyces phage BRock
k119_2034744LAU	2432	No	NA	Complete	High-quality	100	DTR (high-confidence)	0	1		classified	based on 2/4 ORFs	NA	unclassified CRESS	NA	CRESS virus sp.*
k119_2035633LAU	5244	No	NA	Low-quality	Genome-fragment	2.87	AAI-based (high-confidence)	0	1		classified	based on 2/7 ORFs	Caudovirales	Myoviridae	NA	Rhodothermus phage RM378
k119_2036758LAU	4752	No	NA	Complete	High-quality	100	DTR (high-confidence)	0	1	no viral genes detected	classified	based on 5/10 ORFs	not classified	not classified	not classified	not classified
k119_2038778LAU	3989	No	NA	Complete	High-quality	100	DTR (high-confidence)	0	1		classified	based on 3/4 ORFs	NA	unclassified CRESS	NA	CRESS virus sp.*
k119_2039082LAU	3028	No	NA	Complete	High-quality	100	DTR (high-confidence)	0	1		classified	based on 1/3 ORFs	NA	unclassified CRESS	NA	CRESS virus sp.*
k119_2039321LAU	3098	No	NA	Complete	High-quality	100	DTR (high-confidence)	0	1		classified	based on 1/3 ORFs	NA	unclassified CRESS	NA	CRESS virus sp.*
k119_2043502LAU	2335	No	NA	Complete	High-quality	100	DTR (high-confidence)	0	1.05		classified	based on 1/2 ORFs	NA	Circoviridae	NA	Avon-Heathcote Estuary associated circular virus 1
k119_2044139LAU	4300	No	NA	Low-quality	Genome-fragment	2.57	HMM-based (lower-bound)	0	1	low-confidence DTR	classified	based on 3/10 ORFs	NA	not classified	NA	Virus sp.
k119_2044253LAU	2158	No	NA	Low-quality	Genome-fragment	23.51	AAI-based (medium-confidence)	0	1.05	low-confidence DTR	classified	based on 2/3 ORFs	not classified	not classified	not classified	not classified
k119_2051365LAU	6460	No	NA	Low-quality	Genome-fragment	9.67	HMM-based (lower-bound)	0	1		classified	based on 8/14 ORFs	Caudovirales	unclassified Caudovirales	not classified	not classified
k119_2052501LAU	2424	No	NA	Medium-quality	Genome-fragment	58.25	HMM-based (lower-bound)	0	1	low-confidence DTR	classified	based on 1/2 ORFs	NA	Circoviridae	not classified	not classified
k119_2052951LAU	2170	No	NA	Complete	High-quality	100	DTR (medium-confidence)	0	1.1		classified	based on 2/3 ORFs	NA	unclassified CRESS	NA	CRESS virus sp.*
k119_2053133LAU	4824	No	NA	Complete	High-quality	100	DTR (high-confidence)	0	1		classified	based on 9/12 ORFs	NA	not classified	NA	Phage sp.
k119_2055041LAU	8824	No	NA	Low-quality	Genome-fragment	11.46	HMM-based (lower-bound)	0	1		classified	based on 5/14 ORFs	Caudovirales	unclassified Caudovirales	not classified	not classified
k119_2055513LAU	2990	No	NA	Complete	High-quality	100	DTR (high-confidence)	0	1		classified	based on 1/3 ORFs	NA	Circoviridae	not classified	not classified
k119_2055682LAU	2013	No	NA	Medium-quality	Genome-fragment	78.77	AAI-based (medium-confidence)	0	1.1	no viral genes detected; low-confidence DTR	classified	based on 3/4 ORFs	NA	unclassified CRESS	NA	CRESS virus sp.*
k119_2056113LAU	4792	No	NA	Complete	High-quality	100	DTR (high-confidence)	0	1		classified	based on 6/12 ORFs	not classified	not classified	not classified	not classified
k119_2056812LAU	2981	No	NA	Not-determined	Genome-fragment	NA	NA	0	1	no viral genes detected; low-confidence DTR	classified	based on 1/4 ORFs	NA	not classified	NA	Lake Sarah-associated circular virus-3
k119_2057717LAU	5024	No	NA	Low-quality	Genome-fragment	2.66	AAI-based (medium-confidence)	0	1		classified	based on 6/7 ORFs	Caudovirales	Myoviridae	not classified	not classified
k119_2058090LAU	3746	No	NA	Complete	High-quality	100	DTR (high-confidence)	0	1		classified	based on 1/5 ORFs	NA	unclassified CRESS	NA	CRESS virus sp.*
k119_2061168LAU	5104	No	NA	Low-quality	Genome-fragment	4.87	AAI-based (medium-confidence)	0	1		classified	based on 5/7 ORFs	NA	Phycodnaviridae	Raphidovirus	Heterosigma akashiwo virus 01*
k119_2061870LAU	2613	No	NA	Complete	High-quality	100	DTR (high-confidence)	0	1	no viral genes detected	classified	based on 4/5 ORFs	NA	unclassified CRESS	NA	Circular genetic element sp.
k119_2062848LAU	2175	No	NA	Medium-quality	Genome-fragment	52.27	HMM-based (lower-bound)	0	1.05	low-confidence DTR	classified	based on 2/3 ORFs	NA	Geminiviridae	NA	Geminiviridae sp.
k119_2064264LAU	2179	No	NA	Complete	High-quality	100	DTR (high-confidence)	0	1.05		classified	based on 2/3 ORFs	NA	unclassified CRESS	NA	McMurdo Ice Shelf pond-associated circular DNA virus-2
k119_2064805LAU	3411	No	NA	Not-determined	Genome-fragment	NA	NA	0	1	no viral genes detected; low-confidence DTR	classified	based on 1/6 ORFs	Caudovirales	Myoviridae	not classified	not classified
k119_2066117LAU	4796	No	NA	Complete	High-quality	100	DTR (high-confidence)	0	1		classified	based on 8/12 ORFs	NA	not classified	NA	Circular genetic element sp.
k119_206769LAU	6392	No	NA	Low-quality	Genome-fragment	14.63	AAI-based (high-confidence)	0	1		classified	based on 6/12 ORFs	Caudovirales	Podoviridae	not classified	not classified
k119_2068589LAU	2372	No	NA	Complete	High-quality	100	DTR (high-confidence)	0	1.05		classified	based on 2/3 ORFs	NA	unclassified CRESS	NA	CRESS virus sp.*
k119_2069253LAU	11052	No	NA	Low-quality	Genome-fragment	3.46	HMM-based (lower-bound)	0	1		classified	based on 8/20 ORFs	Caudovirales	Myoviridae	NA	Pseudomonas phage vB_PaeM_PA5oct
k119_2069479LAU	4897	No	NA	Complete	High-quality	100	DTR (high-confidence)	0	1		classified	based on 5/11 ORFs	not classified	not classified	not classified	not classified
k119_2070534LAU	2345	No	NA	Low-quality	Genome-fragment	21.18	AAI-based (medium-confidence)	0	1.05	low-confidence DTR	classified	based on 1/2 ORFs	not classified	not classified	not classified	not classified
k119_2070661LAU	2039	No	NA	Not-determined	Genome-fragment	NA	NA	0	1.05	no viral genes detected; low-confidence DTR	classified	based on 2/3 ORFs	NA	unclassified CRESS	NA	Circular genetic element sp.
k119_2073296LAU	6949	No	NA	Low-quality	Genome-fragment	6.31	AAI-based (high-confidence)	0	1		classified	based on 7/13 ORFs	Caudovirales	Siphoviridae	not classified	not classified
k119_2074674LAU	2882	No	NA	Low-quality	Genome-fragment	8.63	HMM-based (lower-bound)	0	1	low-confidence DTR	classified	based on 1/6 ORFs	NA	Microviridae	NA	Microviridae sp.
k119_2075023LAU	3238	No	NA	Medium-quality	Genome-fragment	77.81	HMM-based (lower-bound)	0	1	low-confidence DTR	classified	based on 2/3 ORFs	NA	unclassified CRESS	NA	CRESS virus sp.*
k119_2075179LAU	16058	No	NA	Low-quality	Genome-fragment	8.64	AAI-based (medium-confidence)	0	1		classified	based on 13/15 ORFs	Caudovirales	Myoviridae	not classified	not classified
k119_2075736LAU	6543	No	NA	Low-quality	Genome-fragment	11.06	AAI-based (high-confidence)	0	1		classified	based on 7/8 ORFs	Caudovirales	Siphoviridae	not classified	not classified
k119_2076553LAU	10678	No	NA	Low-quality	Genome-fragment	26.56	AAI-based (high-confidence)	0	1		classified	based on 10/11 ORFs	NA	Lavidaviridae	Mavirus	Cafeteriavirus-dependent mavirus*
k119_2076848LAU	2092	No	NA	Complete	High-quality	100	DTR (high-confidence)	0	1.1		classified	based on 3/3 ORFs	NA	not classified	NA	Circular genetic element sp.
k119_2078175LAU	6167	No	NA	Low-quality	Genome-fragment	17.66	AAI-based (high-confidence)	0	1		classified	based on 2/9 ORFs	Caudovirales	unclassified Caudovirales	not classified	not classified
k119_2081589LAU	2208	No	NA	Complete	High-quality	100	DTR (high-confidence)	0	1.1		classified	based on 2/3 ORFs	NA	unclassified CRESS	NA	CRESS virus sp.*
k119_208177LAU	5088	No	NA	Low-quality	Genome-fragment	8.31	AAI-based (high-confidence)	0	1		classified	based on 1/7 ORFs	NA	not classified	NA	Halovirus HGTV-1
k119_2083073LAU	2284	No	NA	Complete	High-quality	100	DTR (high-confidence)	0	1.1		classified	based on 2/2 ORFs	NA	unclassified CRESS	NA	McMurdo Ice Shelf pond-associated circular DNA virus-8
k119_2084826LAU	5552	Yes	NA	Not-determined	Genome-fragment	NA	NA	0	1	no viral genes detected; low-confidence DTR	classified	based on 1/8 ORFs	Caudovirales	Podoviridae	NA	Ralstonia phage DU_RP_II
k119_2085771LAU	7703	No	NA	Not-determined	Genome-fragment	NA	NA	0	1	no viral genes detected; low-confidence DTR	classified	based on 1/15 ORFs	Caudovirales	Siphoviridae	NA	Microbacterium phage Squash
k119_2089328LAU	5283	Yes	4371	Low-quality	Genome-fragment	2.79	AAI-based (medium-confidence)	17.26	1		classified	based on 4/8 ORFs	NA	not classified	NA	Synechococcus phage S-EIVl
k119_2090762LAU	3118	No	NA	Complete	High-quality	100	DTR (high-confidence)	0	1		classified	based on 1/4 ORFs	not classified	not classified	not classified	not classified
k119_2091323LAU	2281	No	NA	Complete	High-quality	100	DTR (high-confidence)	0	1.1		classified	based on 3/3 ORFs	not classified	not classified	not classified	not classified
k119_2092121LAU	11523	No	NA	Low-quality	Genome-fragment	28.69	AAI-based (high-confidence)	0	1		classified	based on 9/17 ORFs	Caudovirales	Podoviridae	NA	Vibrio phage 1.275.O._10N.286.54.E11
k119_2094309LAU	2492	No	NA	Not-determined	Genome-fragment	NA	NA	0	1	no viral genes detected; low-confidence DTR	classified	based on 2/3 ORFs	NA	unclassified CRESS	NA	CRESS virus sp.*
k119_2095016LAU	4660	No	NA	Complete	High-quality	100	DTR (high-confidence)	0	1		classified	based on 5/6 ORFs	NA	Microviridae	NA	Microviridae sp.
k119_2097128LAU	6022	No	NA	Complete	High-quality	100	DTR (high-confidence)	0	1	no viral genes detected	classified	based on 3/9 ORFs	NA	Inoviridae	NA	Inoviridae sp.
k119_2097516LAU	2387	No	NA	Complete	High-quality	100	DTR (high-confidence)	0	1.05		classified	based on 4/4 ORFs	not classified	not classified	not classified	not classified
k119_2097615LAU	24609	No	NA	Low-quality	Genome-fragment	13.5	AAI-based (medium-confidence)	0	1		classified	based on 10/26 ORFs	Caudovirales	Myoviridae	not classified	not classified
k119_2098795LAU	4255	No	NA	Complete	High-quality	100	DTR (high-confidence)	0	1		classified	based on 2/4 ORFs	NA	Circoviridae	NA	Circoviridae sp.
k119_2099140LAU	4314	No	NA	Low-quality	Genome-fragment	2.58	HMM-based (lower-bound)	0	1	low-confidence DTR	classified	based on 4/10 ORFs	NA	not classified	NA	Circular genetic element sp.
k119_2101306LAU	2052	No	NA	Complete	High-quality	100	DTR (high-confidence)	0	1.1		classified	based on 2/3 ORFs	NA	Circoviridae	NA	Circoviridae sp.
k119_2101641LAU	4870	No	NA	Complete	High-quality	100	DTR (high-confidence)	0	1		classified	based on 7/12 ORFs	not classified	not classified	not classified	not classified
k119_2105207LAU	2700	No	NA	Complete	High-quality	100	DTR (medium-confidence)	0	1		classified	based on 1/4 ORFs	not classified	not classified	not classified	not classified
k119_2106128LAU	14860	No	NA	Low-quality	Genome-fragment	7.86	AAI-based (medium-confidence)	0	1		classified	based on 4/13 ORFs	Caudovirales	Myoviridae	Thornevirus	Bacillus virus SP15*
k119_2106613LAU	7189	No	NA	Low-quality	Genome-fragment	3.73	AAI-based (medium-confidence)	0	1		classified	based on 6/12 ORFs	Caudovirales	Myoviridae	not classified	not classified
k119_2107243LAU	9260	Yes	NA	Low-quality	Genome-fragment	16.86	HMM-based (lower-bound)	0	1	low-confidence DTR	classified	based on 6/15 ORFs	Caudovirales	Siphoviridae	not classified	not classified
k119_2107828LAU	2237	No	NA	Low-quality	Genome-fragment	23.58	AAI-based (medium-confidence)	0	1.05	low-confidence DTR	classified	based on 2/3 ORFs	NA	Circoviridae	NA	Circoviridae sp.
k119_2110553LAU	2638	No	NA	Medium-quality	Genome-fragment	63.39	HMM-based (lower-bound)	0	1	low-confidence DTR	classified	based on 2/6 ORFs	NA	not classified	NA	Circular genetic element sp.
k119_2111408LAU	8485	No	NA	Low-quality	Genome-fragment	26.95	AAI-based (high-confidence)	0	1		classified	based on 6/12 ORFs	Caudovirales	Siphoviridae	not classified	not classified
k119_2113972LAU	5582	No	NA	Complete	High-quality	100	DTR (medium-confidence)	0	1		classified	based on 2/5 ORFs	NA	unclassified CRESS	NA	CRESS virus sp.*
k119_2114441LAU	2502	No	NA	Complete	High-quality	100	DTR (high-confidence)	0	1		classified	based on 1/4 ORFs	not classified	not classified	not classified	not classified
k119_2116901LAU	2558	No	NA	Not-determined	Genome-fragment	NA	NA	0	1	no viral genes detected; low-confidence DTR	classified	based on 1/3 ORFs	NA	not classified	NA	Gopherus associated circular DNA virus 1
k119_2118706LAU	17863	No	NA	Low-quality	Genome-fragment	9.82	AAI-based (medium-confidence)	0	1		classified	based on 5/15 ORFs	Caudovirales	Myoviridae	not classified	not classified
k119_2119095LAU	2304	No	NA	Complete	High-quality	100	DTR (high-confidence)	0	1.1		classified	based on 1/2 ORFs	NA	Circoviridae	NA	Circoviridae sp.
k119_2120367LAU	15572	No	NA	Low-quality	Genome-fragment	8.57	AAI-based (medium-confidence)	0	1		classified	based on 4/19 ORFs	Caudovirales	Myoviridae	not classified	not classified
k119_2121986LAU	4286	No	NA	Complete	High-quality	100	DTR (high-confidence)	0	1		classified	based on 6/7 ORFs	NA	Microviridae	not classified	not classified
k119_2126846LAU	33106	No	NA	High-quality	High-quality	92.57	AAI-based (medium-confidence)	0	1		classified	based on 29/64 ORFs	Caudovirales	Siphoviridae	not classified	not classified
k119_2130007LAU	4875	No	NA	Complete	High-quality	100	DTR (high-confidence)	0	1		classified	based on 7/13 ORFs	NA	not classified	NA	Phage sp.
k119_2131001LAU	4751	No	NA	Complete	High-quality	100	DTR (high-confidence)	0	1	no viral genes detected	classified	based on 7/10 ORFs	NA	not classified	NA	Phage sp.
k119_2131059LAU	5086	No	NA	Low-quality	Genome-fragment	6.21	HMM-based (lower-bound)	0	1		classified	based on 5/9 ORFs	Caudovirales	unclassified Caudovirales	not classified	not classified
k119_2133236LAU	2008	No	NA	Low-quality	Genome-fragment	6.78	AAI-based (medium-confidence)	0	1.1	low-confidence DTR	classified	based on 3/3 ORFs	NA	unclassified CRESS	NA	CRESS virus sp.*
k119_2133513LAU	34845	No	NA	Medium-quality	Genome-fragment	68.49	AAI-based (medium-confidence)	0	1		classified	based on 7/40 ORFs	Caudovirales	unclassified Caudovirales	not classified	not classified
k119_2135432LAU	2236	No	NA	Medium-quality	Genome-fragment	53.73	HMM-based (lower-bound)	0	1.05	low-confidence DTR	classified	based on 2/3 ORFs	NA	unclassified CRESS	NA	CRESS virus sp.*
k119_2139809LAU	5712	No	NA	Low-quality	Genome-fragment	15.68	AAI-based (high-confidence)	0	1		classified	based on 4/6 ORFs	Caudovirales	Siphoviridae	NA	Sinorhizobium phage phiM5
k119_2140131LAU	28002	No	NA	Low-quality	Genome-fragment	24.75	AAI-based (medium-confidence)	0	1		classified	based on 17/51 ORFs	Caudovirales	Siphoviridae	not classified	not classified
k119_2140161LAU	10415	No	NA	Low-quality	Genome-fragment	5.81	AAI-based (medium-confidence)	0	1		classified	based on 4/6 ORFs	Caudovirales	Myoviridae	NA	Pelagibacter phage HTVC008M
k119_2140964LAU	2103	No	NA	Complete	High-quality	100	DTR (high-confidence)	0	1.1		classified	based on 2/3 ORFs	not classified	not classified	not classified	not classified
k119_2142406LAU	6689	No	NA	Low-quality	Genome-fragment	1.83	AAI-based (medium-confidence)	0	1		classified	based on 7/10 ORFs	Caudovirales	Myoviridae	Polybotosvirus	Agrobacterium virus Atuph07*
k119_2145352LAU	2554	No	NA	Medium-quality	Genome-fragment	61.37	HMM-based (lower-bound)	0	1	low-confidence DTR	classified	based on 2/3 ORFs	NA	unclassified CRESS	NA	CRESS virus sp.*
k119_2146689LAU	2734	No	NA	Complete	High-quality	100	DTR (medium-confidence)	0	1		classified	based on 1/3 ORFs	NA	unclassified CRESS	NA	CRESS virus sp.*
k119_2146810LAU	24643	No	NA	Low-quality	Genome-fragment	33.7	AAI-based (medium-confidence)	0	1		classified	based on 7/32 ORFs	Caudovirales	Myoviridae	not classified	not classified
k119_2147097LAU	4889	No	NA	Low-quality	Genome-fragment	3.59	HMM-based (lower-bound)	0	1	low-confidence DTR	classified	based on 6/10 ORFs	NA	not classified	NA	Circular genetic element sp.
k119_2149537LAU	2808	No	NA	Complete	High-quality	100	DTR (high-confidence)	0	1		classified	based on 1/3 ORFs	not classified	not classified	not classified	not classified
k119_2151929LAU	5841	No	NA	Low-quality	Genome-fragment	13.56	AAI-based (medium-confidence)	0	1		classified	based on 3/8 ORFs	Caudovirales	Podoviridae	Kafunavirus	Dickeya phage Amaethon
k119_2151992LAU	2167	No	NA	Complete	High-quality	100	DTR (high-confidence)	0	1.1		classified	based on 1/2 ORFs	not classified	not classified	not classified	not classified
k119_2153278LAU	27075	Yes	NA	Medium-quality	Genome-fragment	59.21	AAI-based (high-confidence)	0	1		classified	based on 23/41 ORFs	Caudovirales	unclassified Caudovirales	not classified	not classified
k119_2153319LAU	4589	No	NA	Medium-quality	Genome-fragment	68.51	HMM-based (lower-bound)	0	1	low-confidence DTR	classified	based on 2/3 ORFs	NA	unclassified CRESS	NA	CRESS virus sp.*
k119_2153825LAU	2282	No	NA	Not-determined	Genome-fragment	NA	NA	0	1.1	low-confidence DTR	classified	based on 2/4 ORFs	NA	not classified	NA	Circular genetic element sp.
k119_2153961LAU	3880	No	NA	Low-quality	Genome-fragment	7.62	AAI-based (medium-confidence)	0	1	no viral genes detected; low-confidence DTR	classified	based on 1/6 ORFs	Caudovirales	Myoviridae	NA	Vibrio phage 1.170.O._10N.261.52.C3
k119_2155915LAU	4806	No	NA	Complete	High-quality	100	DTR (high-confidence)	0	1	no viral genes detected	classified	based on 7/10 ORFs	not classified	not classified	not classified	not classified
k119_2158678LAU	2177	No	NA	Complete	High-quality	100	DTR (high-confidence)	0	1.05		classified	based on 3/3 ORFs	NA	unclassified CRESS	NA	CRESS virus sp.*
k119_2162317LAU	2070	No	NA	Complete	High-quality	100	DTR (high-confidence)	0	1.1		classified	based on 2/2 ORFs	NA	unclassified CRESS	NA	CRESS virus sp.*
k119_216285LAU	8705	No	NA	Low-quality	Genome-fragment	4.51	AAI-based (medium-confidence)	0	1		classified	based on 4/12 ORFs	Caudovirales	Myoviridae	not classified	not classified
k119_2163087LAU	2250	No	NA	Complete	High-quality	100	DTR (high-confidence)	0	1.05		classified	based on 4/4 ORFs	NA	unclassified CRESS	NA	CRESS virus sp.*
k119_2163841LAU	2888	No	NA	Complete	High-quality	100	DTR (high-confidence)	0	1		classified	based on 1/3 ORFs	NA	not classified	NA	McMurdo Ice Shelf pond-associated circular DNA virus-8
k119_2168915LAU	6837	No	NA	Low-quality	Genome-fragment	14.77	AAI-based (medium-confidence)	0	1	no viral genes detected	classified	based on 5/7 ORFs	Caudovirales	Siphoviridae	not classified	not classified
k119_2169264LAU	3635	No	NA	Complete	High-quality	100	DTR (high-confidence)	0	1	no viral genes detected	classified	based on 5/6 ORFs	NA	unclassified CRESS	NA	Circular genetic element sp.
k119_2170570LAU	9038	No	NA	Low-quality	Genome-fragment	22.67	AAI-based (medium-confidence)	0	1		classified	based on 5/11 ORFs	Caudovirales	unclassified Caudovirales	not classified	not classified
k119_2171395LAU	57230	No	NA	Low-quality	Genome-fragment	30.59	AAI-based (high-confidence)	0	1		classified	based on 27/37 ORFs	Caudovirales	Myoviridae	not classified	not classified
k119_2171890LAU	4002	No	NA	Complete	High-quality	100	DTR (high-confidence)	0	1		classified	based on 1/3 ORFs	NA	not classified	NA	Blackfly DNA Virus 10
k119_2173442LAU	12369	No	NA	Low-quality	Genome-fragment	23.07	AAI-based (medium-confidence)	0	1		classified	based on 6/10 ORFs	Caudovirales	unclassified Caudovirales	not classified	not classified
k119_2174895LAU	7063	No	NA	Not-determined	Genome-fragment	NA	NA	0	1	no viral genes detected; low-confidence DTR	classified	based on 1/16 ORFs	Caudovirales	Myoviridae	not classified	not classified
k119_2175148LAU	7122	No	NA	Low-quality	Genome-fragment	9.39	AAI-based (high-confidence)	0	1		classified	based on 5/12 ORFs	Caudovirales	Podoviridae	not classified	not classified
k119_2175918LAU	21191	No	NA	Low-quality	Genome-fragment	9.84	AAI-based (medium-confidence)	0	1		classified	based on 15/31 ORFs	Caudovirales	Myoviridae	not classified	not classified
k119_2176909LAU	4378	No	NA	Complete	High-quality	100	DTR (high-confidence)	0	1		classified	based on 6/7 ORFs	NA	Microviridae	not classified	not classified
k119_2177031LAU	4810	No	NA	Complete	High-quality	100	DTR (high-confidence)	0	1		classified	based on 6/11 ORFs	not classified	not classified	not classified	not classified
k119_2177120LAU	2142	No	NA	Complete	High-quality	100	DTR (high-confidence)	0	1.1		classified	based on 1/3 ORFs	NA	Circoviridae	NA	Circoviridae sp.
k119_2182328LAU	5523	No	NA	Low-quality	Genome-fragment	2.95	AAI-based (medium-confidence)	0	1		classified	based on 6/8 ORFs	not classified	not classified	not classified	not classified
k119_2182414LAU	6188	No	NA	Complete	High-quality	100	DTR (medium-confidence)	0	1		classified	based on 8/10 ORFs	NA	Inoviridae	NA	Inoviridae sp.
k119_2183419LAU	2117	No	NA	Complete	High-quality	100	DTR (high-confidence)	0	1.05		classified	based on 3/3 ORFs	NA	unclassified CRESS	NA	CRESS virus sp.*
k119_2187123LAU	2621	No	NA	Medium-quality	Genome-fragment	75.35	AAI-based (medium-confidence)	0	1	low-confidence DTR	classified	based on 2/5 ORFs	NA	unclassified CRESS	NA	Gastropod associated circular ssDNA virus
k119_2188059LAU	2228	No	NA	Low-quality	Genome-fragment	20.44	AAI-based (high-confidence)	0	1.1	low-confidence DTR	classified	based on 2/2 ORFs	not classified	not classified	not classified	not classified
k119_2192094LAU	24362	No	NA	Medium-quality	Genome-fragment	64.08	AAI-based (medium-confidence)	0	1		classified	based on 10/23 ORFs	Caudovirales	Podoviridae	NA	Pelagibacter phage HTVC010P
k119_2192456LAU	2032	No	NA	Complete	High-quality	100	DTR (medium-confidence)	0	1.1		classified	based on 2/4 ORFs	NA	Circoviridae	NA	Avon-Heathcote Estuary associated circular virus 1
k119_2192864LAU	2102	No	NA	Complete	High-quality	100	DTR (high-confidence)	0	1.1		classified	based on 3/3 ORFs	not classified	not classified	not classified	not classified
k119_2193364LAU	2603	No	NA	Complete	High-quality	100	DTR (high-confidence)	0	1		classified	based on 1/3 ORFs	not classified	not classified	not classified	not classified
k119_2194663LAU	5492	No	NA	Low-quality	Genome-fragment	5.33	HMM-based (lower-bound)	0	1		classified	based on 4/6 ORFs	Caudovirales	unclassified Caudovirales	not classified	not classified
k119_2195451LAU	2507	No	NA	Medium-quality	Genome-fragment	66.43	AAI-based (medium-confidence)	0	1	low-confidence DTR	classified	based on 1/3 ORFs	NA	Circoviridae	NA	Circoviridae sp.
k119_219593LAU	11105	No	NA	Low-quality	Genome-fragment	4.94	AAI-based (medium-confidence)	0	1		classified	based on 9/14 ORFs	not classified	not classified	not classified	not classified
k119_2196444LAU	5344	No	NA	Low-quality	Genome-fragment	2.59	AAI-based (medium-confidence)	0	1		classified	based on 5/8 ORFs	Caudovirales	Myoviridae	NA	Lake Baikal phage Baikal-20-5m-C28
k119_2197441LAU	14795	No	NA	Low-quality	Genome-fragment	38.81	AAI-based (high-confidence)	0	1		classified	based on 8/20 ORFs	Caudovirales	Siphoviridae	not classified	not classified
k119_2199686LAU	2259	No	NA	Complete	High-quality	100	DTR (high-confidence)	0	1.05		classified	based on 2/2 ORFs	NA	Circoviridae	NA	Avon-Heathcote Estuary associated circular virus 5
k119_2200183LAU	4492	No	NA	Complete	High-quality	100	DTR (high-confidence)	0	1		classified	based on 5/7 ORFs	NA	Microviridae	not classified	not classified
k119_2202684LAU	18073	No	NA	Low-quality	Genome-fragment	9.9	AAI-based (medium-confidence)	0	1		classified	based on 7/17 ORFs	Caudovirales	Myoviridae	not classified	not classified
k119_2203734LAU	2232	No	NA	Complete	High-quality	100	DTR (high-confidence)	0	1.05		classified	based on 3/3 ORFs	NA	Circoviridae	NA	Circoviridae sp.
k119_2203881LAU	2342	No	NA	Complete	High-quality	100	DTR (medium-confidence)	0	1.1		classified	based on 2/3 ORFs	not classified	not classified	not classified	not classified
k119_2204690LAU	13270	No	NA	Low-quality	Genome-fragment	38	AAI-based (medium-confidence)	0	1		classified	based on 9/23 ORFs	Caudovirales	unclassified Caudovirales	not classified	not classified
k119_2205702LAU	3011	No	NA	Medium-quality	Genome-fragment	72.36	HMM-based (lower-bound)	0	1	low-confidence DTR	classified	based on 1/4 ORFs	not classified	not classified	not classified	not classified
k119_2206165LAU	2421	No	NA	Medium-quality	Genome-fragment	58.18	HMM-based (lower-bound)	0	1	low-confidence DTR	classified	based on 2/3 ORFs	NA	Circoviridae	NA	Circoviridae sp.
k119_2207401LAU	2500	No	NA	Complete	High-quality	100	DTR (high-confidence)	0	1		classified	based on 2/3 ORFs	NA	unclassified CRESS	NA	CRESS virus sp.*
k119_2208639LAU	2689	No	NA	Complete	High-quality	100	DTR (high-confidence)	0	1		classified	based on 2/2 ORFs	not classified	not classified	not classified	not classified
k119_2208868LAU	2104	No	NA	Complete	High-quality	100	DTR (high-confidence)	0	1.1	no viral genes detected	classified	based on 2/2 ORFs	NA	unclassified CRESS	NA	CRESS virus sp.*
k119_2208982LAU	2405	No	NA	Complete	High-quality	100	DTR (high-confidence)	0	1		classified	based on 3/3 ORFs	NA	Circoviridae	NA	Circoviridae sp.
k119_2209266LAU	2040	No	NA	Complete	High-quality	100	DTR (high-confidence)	0	1.1		classified	based on 1/3 ORFs	not classified	not classified	not classified	not classified
k119_2209757LAU	2099	No	NA	Complete	High-quality	100	DTR (high-confidence)	0	1.05		classified	based on 2/3 ORFs	NA	unclassified CRESS	NA	CRESS virus sp.*
k119_2210101LAU	9226	No	NA	Not-determined	Genome-fragment	NA	NA	0	1	no viral genes detected; low-confidence DTR	classified	based on 1/7 ORFs	Caudovirales	Siphoviridae	NA	Erysipelothrix phage phi1605
k119_2210383LAU	2122	No	NA	Complete	High-quality	100	DTR (high-confidence)	0	1.1		classified	based on 2/3 ORFs	NA	Circoviridae	NA	Circoviridae sp.
k119_2210476LAU	2014	No	NA	Complete	High-quality	100	DTR (high-confidence)	0	1.1		classified	based on 3/3 ORFs	NA	Circoviridae	NA	Avon-Heathcote Estuary associated circular virus 2
k119_2211197LAU	71116	Yes	53212	Medium-quality	Genome-fragment	73.28	HMM-based (lower-bound)	25.18	1		classified	based on 40/86 ORFs	Caudovirales	Siphoviridae	not classified	not classified
k119_2211846LAU	2508	No	NA	Complete	High-quality	100	DTR (high-confidence)	0	1		classified	based on 2/2 ORFs	NA	Circoviridae	NA	Avon-Heathcote Estuary associated circular virus 14
k119_2212040LAU	2665	No	NA	Not-determined	Genome-fragment	NA	NA	0	1	no viral genes detected; low-confidence DTR	unclassified	no hits to database		not classified
k119_2214585LAU	5934	No	NA	Low-quality	Genome-fragment	2.86	AAI-based (medium-confidence)	0	1	no viral genes detected	classified	based on 8/9 ORFs	Caudovirales	Myoviridae	not classified	not classified
k119_221571LAU	6313	No	NA	Low-quality	Genome-fragment	15.4	AAI-based (high-confidence)	0	1		classified	based on 5/5 ORFs	Caudovirales	Podoviridae	not classified	not classified
k119_2215804LAU	4565	No	NA	Complete	High-quality	100	DTR (high-confidence)	0	1		classified	based on 4/6 ORFs	NA	Microviridae	NA	Microviridae sp.
k119_2218551LAU	2044	No	NA	Not-determined	Genome-fragment	NA	NA	0	1.1	no viral genes detected; low-confidence DTR	classified	based on 2/4 ORFs	NA	unclassified CRESS	NA	CRESS virus sp.*
k119_2221230LAU	36832	No	NA	Complete	High-quality	100	DTR (high-confidence)	0	1		classified	based on 19/52 ORFs	Caudovirales	Podoviridae	not classified	not classified
k119_2222530LAU	2457	No	NA	Complete	High-quality	100	DTR (high-confidence)	0	1		classified	based on 3/3 ORFs	not classified	not classified	not classified	not classified
k119_2223272LAU	4744	No	NA	Complete	High-quality	100	DTR (high-confidence)	0	1		classified	based on 6/11 ORFs	not classified	not classified	not classified	not classified
k119_2224977LAU	2471	No	NA	Medium-quality	Genome-fragment	59.38	HMM-based (lower-bound)	0	1	low-confidence DTR	classified	based on 1/3 ORFs	NA	Circoviridae	not classified	not classified
k119_2225467LAU	2134	No	NA	Complete	High-quality	100	DTR (high-confidence)	0	1.05		classified	based on 2/3 ORFs	NA	unclassified CRESS	NA	CRESS virus sp.*
k119_2226510LAU	17560	No	NA	Low-quality	Genome-fragment	9.6	AAI-based (medium-confidence)	0	1		classified	based on 3/15 ORFs	Caudovirales	Myoviridae	Thornevirus	Bacillus virus SP15*
k119_2229598LAU	4742	No	NA	Complete	High-quality	100	DTR (high-confidence)	0	1		classified	based on 8/9 ORFs	not classified	not classified	not classified	not classified
k119_2230563LAU	2801	No	NA	Low-quality	Genome-fragment	37.36	AAI-based (medium-confidence)	0	1	no viral genes detected; low-confidence DTR	classified	based on 1/5 ORFs	NA	Inoviridae	NA	Inoviridae sp.
k119_2233509LAU	2260	No	NA	Medium-quality	Genome-fragment	78.43	AAI-based (medium-confidence)	0	1.1	low-confidence DTR	classified	based on 1/2 ORFs	NA	Circoviridae	not classified	not classified
k119_2234389LAU	2401	No	NA	Complete	High-quality	100	DTR (high-confidence)	0	1		classified	based on 2/3 ORFs	not classified	not classified	not classified	not classified
k119_2236552LAU	4777	No	NA	Complete	High-quality	100	DTR (high-confidence)	0	1		classified	based on 6/13 ORFs	NA	not classified	NA	Phage sp.
k119_2236633LAU	2603	No	NA	Complete	High-quality	100	DTR (high-confidence)	0	1		classified	based on 5/6 ORFs	NA	not classified	NA	Circular genetic element sp.
k119_2237040LAU	4406	No	NA	Complete	High-quality	100	DTR (high-confidence)	0	1		classified	based on 5/7 ORFs	NA	Microviridae	not classified	not classified
k119_2237722LAU	2391	No	NA	Low-quality	Genome-fragment	21.06	AAI-based (medium-confidence)	0	1.05	low-confidence DTR	classified	based on 1/4 ORFs	not classified	not classified	not classified	not classified
k119_2238017LAU	2558	No	NA	Complete	High-quality	100	DTR (high-confidence)	0	1		classified	based on 1/2 ORFs	not classified	not classified	not classified	not classified
k119_2241026LAU	5753	No	NA	Low-quality	Genome-fragment	8.61	HMM-based (lower-bound)	0	1		classified	based on 3/6 ORFs	Caudovirales	unclassified Caudovirales	not classified	not classified
k119_2241234LAU	5463	No	NA	Low-quality	Genome-fragment	5.12	HMM-based (lower-bound)	0	1		classified	based on 7/10 ORFs	Caudovirales	unclassified Caudovirales	not classified	not classified
k119_2242424LAU	2159	No	NA	Complete	High-quality	100	DTR (high-confidence)	0	1.05		classified	based on 2/3 ORFs	NA	unclassified CRESS	NA	CRESS virus sp.*
k119_2242542LAU	5158	Yes	NA	Not-determined	Genome-fragment	NA	NA	0	1	no viral genes detected; low-confidence DTR	classified	based on 1/8 ORFs	Caudovirales	Siphoviridae	Timquatrovirus	not classified
k119_2246145LAU	2452	No	NA	Complete	High-quality	100	DTR (high-confidence)	0	1		classified	based on 1/3 ORFs	NA	Circoviridae	NA	Circoviridae sp.
k119_2248036LAU	37827	Yes	NA	Medium-quality	Genome-fragment	56.28	HMM-based (lower-bound)	0	1		classified	based on 30/52 ORFs	Caudovirales	Siphoviridae	not classified	not classified
k119_2248316LAU	2601	No	NA	Complete	High-quality	100	DTR (high-confidence)	0	1		classified	based on 1/4 ORFs	NA	not classified	NA	McMurdo Ice Shelf pond-associated circular DNA virus-8
k119_2257232LAU	5331	No	NA	Not-determined	Genome-fragment	NA	NA	0	1	no viral genes detected; low-confidence DTR	classified	based on 2/10 ORFs	Caudovirales	Myoviridae	not classified	not classified
k119_2259602LAU	4780	No	NA	Low-quality	Genome-fragment	3.51	HMM-based (lower-bound)	0	1	low-confidence DTR	classified	based on 5/11 ORFs	NA	not classified	NA	Circular genetic element sp.
k119_2260028LAU	2032	No	NA	Complete	High-quality	100	DTR (high-confidence)	0	1.1		classified	based on 2/3 ORFs	not classified	not classified	not classified	not classified
k119_2260779LAU	12282	No	NA	Low-quality	Genome-fragment	18.35	HMM-based (lower-bound)	0	1		classified	based on 2/10 ORFs	Caudovirales	Podoviridae	not classified	not classified
k119_2261033LAU	2046	No	NA	Medium-quality	Genome-fragment	77.48	HMM-based (lower-bound)	0	1.1	low-confidence DTR	classified	based on 2/3 ORFs	NA	unclassified CRESS	NA	CRESS virus sp.*
k119_2266060LAU	2550	No	NA	Low-quality	Genome-fragment	21.85	AAI-based (medium-confidence)	0	1	low-confidence DTR	classified	based on 3/3 ORFs	NA	unclassified CRESS	NA	CRESS virus sp.*
k119_2266952LAU	2165	No	NA	Low-quality	Genome-fragment	10.72	AAI-based (medium-confidence)	0	1.1	low-confidence DTR	classified	based on 2/2 ORFs	NA	Circoviridae	NA	Circoviridae sp.
k119_2267158LAU	4736	No	NA	Complete	High-quality	100	DTR (high-confidence)	0	1		classified	based on 6/9 ORFs	NA	Microviridae	not classified	not classified
k119_2269623LAU	9627	No	NA	Low-quality	Genome-fragment	9.75	HMM-based (lower-bound)	0	1	low-confidence DTR	classified	based on 2/17 ORFs	Caudovirales	Myoviridae	NA	Synechococcus phage S-CAM8
k119_2271266LAU	9751	No	NA	Low-quality	Genome-fragment	16.9	AAI-based (high-confidence)	0	1		classified	based on 7/14 ORFs	Caudovirales	Podoviridae	not classified	not classified
k119_2271286LAU	3206	No	NA	Medium-quality	Genome-fragment	77.04	HMM-based (lower-bound)	0	1	low-confidence DTR	classified	based on 1/6 ORFs	NA	unclassified CRESS	NA	CRESS virus sp.*
k119_2271512LAU	2394	No	NA	Complete	High-quality	100	DTR (high-confidence)	0	1.05		classified	based on 2/3 ORFs	NA	unclassified CRESS	NA	CRESS virus sp.*
k119_2273427LAU	2195	No	NA	Complete	High-quality	100	DTR (high-confidence)	0	1.05		classified	based on 2/2 ORFs	NA	unclassified CRESS	NA	CRESS virus sp.*
k119_2274112LAU	5705	No	NA	Low-quality	Genome-fragment	14.96	AAI-based (high-confidence)	0	1		classified	based on 3/6 ORFs	not classified	not classified	not classified	not classified
k119_2277783LAU	3759	No	NA	Complete	High-quality	100	DTR (high-confidence)	0	1		classified	based on 3/5 ORFs	NA	Circoviridae	NA	Circoviridae sp.
k119_2278212LAU	2702	No	NA	Not-determined	Genome-fragment	NA	NA	0	1	no viral genes detected; low-confidence DTR	unclassified	no hits to database		not classified
k119_2278219LAU	4944	No	NA	Complete	High-quality	100	DTR (high-confidence)	0	1		classified	based on 5/9 ORFs	NA	not classified	NA	Phage sp.
k119_2278612LAU	3692	No	NA	Complete	High-quality	100	DTR (medium-confidence)	0	1		classified	based on 1/4 ORFs	NA	unclassified CRESS	NA	Spider associated circular virus 3
k119_2283507LAU	2729	No	NA	Medium-quality	Genome-fragment	65.58	HMM-based (lower-bound)	0	1	low-confidence DTR	classified	based on 2/3 ORFs	NA	Circoviridae	NA	Primnoa pacifica coral associated circular virus
k119_2285975LAU	14366	No	NA	Low-quality	Genome-fragment	12.88	AAI-based (high-confidence)	0	1		classified	based on 3/12 ORFs	Caudovirales	Myoviridae	not classified	not classified
k119_2293334LAU	6493	No	NA	Low-quality	Genome-fragment	12.65	AAI-based (medium-confidence)	0	1		classified	based on 5/6 ORFs	Caudovirales	Podoviridae	NA	Vibrio phage CHOED
k119_2293926LAU	2523	No	NA	Complete	High-quality	100	DTR (high-confidence)	0	1		classified	based on 3/3 ORFs	NA	Circoviridae	NA	Avon-Heathcote Estuary associated circular virus 19
k119_2295380LAU	4213	No	NA	Complete	High-quality	100	DTR (high-confidence)	0	1		classified	based on 5/6 ORFs	NA	Microviridae	not classified	not classified
k119_2298780LAU	2828	No	NA	Not-determined	Genome-fragment	NA	NA	0	1	no viral genes detected; low-confidence DTR	classified	based on 1/3 ORFs	NA	unclassified CRESS	NA	CRESS virus sp.*
k119_2298978LAU	5282	No	NA	Low-quality	Genome-fragment	12.83	AAI-based (high-confidence)	0	1		classified	based on 5/6 ORFs	Caudovirales	Podoviridae	not classified	not classified
k119_2298995LAU	23865	No	NA	Low-quality	Genome-fragment	11.05	AAI-based (high-confidence)	0	1		classified	based on 15/31 ORFs	Caudovirales	unclassified Caudovirales	not classified	not classified
k119_2299533LAU	7166	No	NA	Low-quality	Genome-fragment	11.9	AAI-based (medium-confidence)	0	1		classified	based on 5/9 ORFs	Caudovirales	unclassified Caudovirales	not classified	not classified
k119_2299840LAU	9391	No	NA	Low-quality	Genome-fragment	16.65	AAI-based (medium-confidence)	0	1		classified	based on 4/5 ORFs	Caudovirales	Myoviridae	not classified	not classified
k119_2303444LAU	9734	No	NA	Low-quality	Genome-fragment	7.7	HMM-based (lower-bound)	0	1		classified	based on 4/9 ORFs	Caudovirales	Siphoviridae	not classified	not classified
k119_2306263LAU	2067	No	NA	Low-quality	Genome-fragment	14.54	AAI-based (medium-confidence)	0	1.1	low-confidence DTR	classified	based on 2/2 ORFs	NA	unclassified CRESS	NA	CRESS virus sp.*
k119_2306713LAU	9447	No	NA	Low-quality	Genome-fragment	25.67	AAI-based (high-confidence)	0	1		classified	based on 3/15 ORFs	Caudovirales	Siphoviridae	Nickievirus	Pseudomonas virus nickie
k119_2306816LAU	2268	No	NA	Complete	High-quality	100	DTR (medium-confidence)	0	1.05		classified	based on 2/3 ORFs	NA	unclassified CRESS	NA	CRESS virus sp.*
k119_2310462LAU	2172	No	NA	Complete	High-quality	100	DTR (high-confidence)	0	1.05		classified	based on 2/2 ORFs	NA	unclassified CRESS	NA	CRESS virus sp.*
k119_2310537LAU	2050	No	NA	Complete	High-quality	100	DTR (high-confidence)	0	1.1		classified	based on 3/4 ORFs	not classified	not classified	not classified	not classified
k119_2315506LAU	2786	No	NA	Medium-quality	Genome-fragment	66.95	HMM-based (lower-bound)	0	1	low-confidence DTR	classified	based on 2/3 ORFs	NA	Circoviridae	Circovirus	Circovirus sp.
k119_2316011LAU	7205	No	NA	Low-quality	Genome-fragment	15.08	AAI-based (medium-confidence)	0	1		classified	based on 6/7 ORFs	Caudovirales	Siphoviridae	not classified	not classified
k119_2316317LAU	2467	No	NA	Complete	High-quality	100	DTR (high-confidence)	0	1		classified	based on 3/3 ORFs	not classified	not classified	not classified	not classified
k119_2316482LAU	5589	No	NA	Low-quality	Genome-fragment	3.08	AAI-based (medium-confidence)	0	1		classified	based on 2/9 ORFs	Caudovirales	Myoviridae	not classified	not classified
k119_2318624LAU	4741	No	NA	Complete	High-quality	100	DTR (high-confidence)	0	1		classified	based on 6/11 ORFs	not classified	not classified	not classified	not classified
k119_2319010LAU	2019	No	NA	Complete	High-quality	100	DTR (medium-confidence)	0	1.1		classified	based on 3/3 ORFs	NA	unclassified CRESS	NA	CRESS virus sp.*
k119_2321224LAU	29048	No	NA	Low-quality	Genome-fragment	15.51	AAI-based (medium-confidence)	0	1		classified	based on 17/34 ORFs	Caudovirales	Myoviridae	not classified	not classified
k119_2328382LAU	2055	No	NA	Complete	High-quality	100	DTR (medium-confidence)	0	1.1		classified	based on 3/3 ORFs	not classified	not classified	not classified	not classified
k119_2329701LAU	7702	No	NA	Low-quality	Genome-fragment	4.63	AAI-based (medium-confidence)	0	1		classified	based on 6/12 ORFs	Caudovirales	unclassified Caudovirales	not classified	not classified
k119_2332095LAU	5938	No	NA	Low-quality	Genome-fragment	1.57	AAI-based (medium-confidence)	0	1		classified	based on 4/6 ORFs	Caudovirales	Myoviridae	NA	Pseudomonas phage vB_PaeM_PA5oct
k119_2334609LAU	11903	No	NA	Low-quality	Genome-fragment	5.67	AAI-based (medium-confidence)	0	1		classified	based on 3/14 ORFs	Caudovirales	Myoviridae	not classified	not classified
k119_2334829LAU	2198	No	NA	Complete	High-quality	100	DTR (high-confidence)	0	1.05		classified	based on 3/3 ORFs	NA	unclassified CRESS	NA	CRESS virus sp.*
k119_2336775LAU	19813	No	NA	Low-quality	Genome-fragment	8.56	HMM-based (lower-bound)	0	1		classified	based on 17/36 ORFs	not classified	not classified	not classified	not classified
k119_2337493LAU	2307	No	NA	Complete	High-quality	100	DTR (high-confidence)	0	1.05		classified	based on 3/3 ORFs	NA	unclassified CRESS	NA	CRESS virus sp.*
k119_2337827LAU	11347	No	NA	Low-quality	Genome-fragment	27.61	AAI-based (medium-confidence)	0	1		classified	based on 6/11 ORFs	Caudovirales	Podoviridae	NA	Podovirus Lau218
k119_2343561LAU	4478	No	NA	Complete	High-quality	100	DTR (high-confidence)	0	1		classified	based on 5/5 ORFs	NA	Microviridae	not classified	not classified
k119_2343835LAU	5281	No	NA	Low-quality	Genome-fragment	14.78	AAI-based (high-confidence)	0	1		classified	based on 4/9 ORFs	Caudovirales	unclassified Caudovirales	not classified	not classified
k119_2344246LAU	2520	No	NA	Complete	High-quality	100	DTR (high-confidence)	0	1		classified	based on 2/7 ORFs	not classified	not classified	not classified	not classified
k119_2344994LAU	9883	No	NA	Low-quality	Genome-fragment	6.91	AAI-based (medium-confidence)	0	1	no viral genes detected	classified	based on 2/6 ORFs	Caudovirales	Myoviridae	NA	Vibrio phage 2.275.O._10N.286.54.E11
k119_2346554LAU	46266	No	NA	Low-quality	Genome-fragment	25.46	AAI-based (medium-confidence)	0	1		classified	based on 8/30 ORFs	Caudovirales	Myoviridae	not classified	not classified
k119_2347846LAU	2284	No	NA	Complete	High-quality	100	DTR (high-confidence)	0	1.1		classified	based on 3/4 ORFs	NA	unclassified CRESS	NA	CRESS virus sp.*
k119_2349722LAU	6300	No	NA	Low-quality	Genome-fragment	9.41	HMM-based (lower-bound)	0	1		classified	based on 5/11 ORFs	Caudovirales	Siphoviridae	Septimatrevirus	not classified
k119_2352722LAU	2016	No	NA	Medium-quality	Genome-fragment	76.35	HMM-based (lower-bound)	0	1.1	low-confidence DTR	classified	based on 1/3 ORFs	NA	Circoviridae	NA	Ecklonia radiata-associated virus 3
k119_2352836LAU	14734	No	NA	Low-quality	Genome-fragment	37.44	AAI-based (high-confidence)	0	1		classified	based on 7/16 ORFs	Caudovirales	unclassified Caudovirales	not classified	not classified
k119_2352983LAU	5426	No	NA	Low-quality	Genome-fragment	12	HMM-based (lower-bound)	0	1		classified	based on 3/8 ORFs	Caudovirales	Podoviridae	not classified	not classified
k119_2353236LAU	2369	No	NA	Complete	High-quality	100	DTR (high-confidence)	0	1.05		classified	based on 2/4 ORFs	NA	unclassified CRESS	NA	CRESS virus sp.*
k119_2360120LAU	3720	No	NA	Complete	High-quality	100	DTR (high-confidence)	0	1		classified	based on 2/5 ORFs	not classified	not classified	not classified	not classified
k119_2361231LAU	5887	No	NA	Low-quality	Genome-fragment	5.21	AAI-based (high-confidence)	0	1		classified	based on 2/6 ORFs	Caudovirales	Myoviridae	not classified	not classified
k119_2365387LAU	2105	No	NA	Low-quality	Genome-fragment	21.1	AAI-based (high-confidence)	0	1.1	low-confidence DTR	classified	based on 1/3 ORFs	not classified	not classified	not classified	not classified
k119_2370290LAU	2310	No	NA	Complete	High-quality	100	DTR (high-confidence)	0	1.05		classified	based on 3/3 ORFs	not classified	not classified	not classified	not classified
k119_2370959LAU	2158	No	NA	Complete	High-quality	100	DTR (high-confidence)	0	1.05		classified	based on 3/3 ORFs	NA	not classified	NA	Circular genetic element sp.
k119_2373200LAU	13319	No	NA	Low-quality	Genome-fragment	23.19	AAI-based (medium-confidence)	0	1		classified	based on 4/22 ORFs	not classified	not classified	not classified	not classified
k119_2373916LAU	2440	No	NA	Complete	High-quality	100	DTR (high-confidence)	0	1		classified	based on 3/3 ORFs	not classified	not classified	not classified	not classified
k119_2373948LAU	3472	No	NA	Low-quality	Genome-fragment	2.55	HMM-based (lower-bound)	0	1	low-confidence DTR	classified	based on 2/7 ORFs	NA	not classified	NA	Circular genetic element sp.
k119_237836LAU	8918	No	NA	Low-quality	Genome-fragment	10.25	HMM-based (lower-bound)	0	1		classified	based on 2/14 ORFs	Caudovirales	Siphoviridae	not classified	not classified
k119_2379072LAU	38883	No	NA	Low-quality	Genome-fragment	21.16	AAI-based (high-confidence)	0	1		classified	based on 14/34 ORFs	Caudovirales	unclassified Caudovirales	not classified	not classified
k119_2381973LAU	4430	No	NA	Complete	High-quality	100	DTR (high-confidence)	0	1		classified	based on 4/8 ORFs	NA	Microviridae	NA	Microviridae sp.
k119_2382697LAU	7593	No	NA	Low-quality	Genome-fragment	22.24	AAI-based (medium-confidence)	0	1		classified	based on 6/11 ORFs	Caudovirales	Siphoviridae	not classified	not classified
k119_2382949LAU	19317	No	NA	Low-quality	Genome-fragment	10.61	AAI-based (medium-confidence)	0	1		classified	based on 4/14 ORFs	Caudovirales	Myoviridae	not classified	not classified
k119_2383754LAU	2670	No	NA	Complete	High-quality	100	DTR (high-confidence)	0	1		classified	based on 1/2 ORFs	not classified	not classified	not classified	not classified
k119_2384353LAU	3270	No	NA	Medium-quality	Genome-fragment	78.58	HMM-based (lower-bound)	0	1	low-confidence DTR	classified	based on 1/2 ORFs	not classified	not classified	not classified	not classified
k119_2387390LAU	12542	No	NA	Low-quality	Genome-fragment	3.32	AAI-based (medium-confidence)	0	1		classified	based on 7/16 ORFs	Caudovirales	Myoviridae	not classified	not classified
k119_2388908LAU	2299	No	NA	Complete	High-quality	100	DTR (high-confidence)	0	1.05		classified	based on 2/3 ORFs	NA	unclassified CRESS	NA	CRESS virus sp.*
k119_2389393LAU	5598	No	NA	Low-quality	Genome-fragment	6.98	HMM-based (lower-bound)	0	1		classified	based on 2/8 ORFs	Caudovirales	Myoviridae	NA	Cyanophage S-TIM5
k119_2389632LAU	2650	No	NA	Medium-quality	Genome-fragment	61.33	AAI-based (medium-confidence)	0	1	low-confidence DTR	classified	based on 1/3 ORFs	not classified	not classified	not classified	not classified
k119_2392263LAU	4721	No	NA	Complete	High-quality	100	DTR (high-confidence)	0	1	no viral genes detected	classified	based on 6/11 ORFs	not classified	not classified	not classified	not classified
k119_239337LAU	2596	No	NA	Complete	High-quality	100	DTR (high-confidence)	0	1		classified	based on 1/2 ORFs	not classified	not classified	not classified	not classified
k119_2394085LAU	2299	No	NA	Complete	High-quality	100	DTR (high-confidence)	0	1.05		classified	based on 2/3 ORFs	NA	Geminiviridae	NA	Geminiviridae sp.
k119_2396773LAU	4871	No	NA	Complete	High-quality	100	DTR (high-confidence)	0	1	no viral genes detected	classified	based on 7/11 ORFs	not classified	not classified	not classified	not classified
k119_2398517LAU	2739	No	NA	Medium-quality	Genome-fragment	65.82	HMM-based (lower-bound)	0	1	low-confidence ITR	classified	based on 1/4 ORFs	NA	unclassified CRESS	NA	Odonata-associated circular virus-18
k119_2404396LAU	5440	No	NA	Low-quality	Genome-fragment	15.35	AAI-based (high-confidence)	0	1		classified	based on 5/5 ORFs	Caudovirales	Siphoviridae	not classified	not classified
k119_2407270LAU	6509	No	NA	Low-quality	Genome-fragment	17.44	AAI-based (medium-confidence)	0	1		classified	based on 2/7 ORFs	Caudovirales	Myoviridae	Emdodecavirus	not classified
k119_2411646LAU	2467	No	NA	Complete	High-quality	100	DTR (high-confidence)	0	1		classified	based on 3/3 ORFs	NA	Circoviridae	NA	Circoviridae sp.
k119_2411846LAU	4946	No	NA	Complete	High-quality	100	DTR (high-confidence)	0	1		classified	based on 4/6 ORFs	NA	Microviridae	NA	Microviridae sp.
k119_2412504LAU	12756	No	NA	Low-quality	Genome-fragment	34.81	AAI-based (medium-confidence)	0	1		classified	based on 10/23 ORFs	Caudovirales	Podoviridae	NA	Pelagibacter phage HTVC010P
k119_2414265LAU	2419	No	NA	Complete	High-quality	100	DTR (high-confidence)	0	1		classified	based on 2/3 ORFs	NA	unclassified CRESS	NA	CRESS virus sp.*
k119_2415682LAU	4497	No	NA	Low-quality	Genome-fragment	7.05	HMM-based (lower-bound)	0	1	low-confidence DTR	classified	based on 4/11 ORFs	not classified	not classified	not classified	not classified
k119_2417060LAU	2083	No	NA	Complete	High-quality	100	DTR (high-confidence)	0	1.1		classified	based on 2/4 ORFs	NA	not classified	NA	Circular genetic element sp.
k119_2419078LAU	5390	No	NA	Low-quality	Genome-fragment	2.81	HMM-based (lower-bound)	0	1		classified	based on 5/8 ORFs	Caudovirales	Myoviridae	not classified	not classified
k119_2422864LAU	2075	No	NA	Complete	High-quality	100	DTR (high-confidence)	0	1.1		classified	based on 2/2 ORFs	NA	Circoviridae	NA	Circoviridae sp.
k119_2423504LAU	4653	No	NA	Complete	High-quality	100	DTR (high-confidence)	0	1		classified	based on 7/11 ORFs	not classified	not classified	not classified	not classified
k119_2425125LAU	5272	No	NA	Low-quality	Genome-fragment	2.46	HMM-based (lower-bound)	0	1		classified	based on 6/6 ORFs	Caudovirales	Myoviridae	not classified	not classified
k119_2426342LAU	2307	No	NA	Complete	High-quality	100	DTR (high-confidence)	0	1.05		classified	based on 2/3 ORFs	not classified	not classified	not classified	not classified
k119_242963LAU	2169	No	NA	Complete	High-quality	100	DTR (high-confidence)	0	1.1		classified	based on 2/3 ORFs	NA	Circoviridae	NA	Circovirus-like genome DCCV-3
k119_2431119LAU	2267	No	NA	Complete	High-quality	100	DTR (high-confidence)	0	1.05		classified	based on 1/2 ORFs	NA	unclassified CRESS	NA	CRESS virus sp.*
k119_2432296LAU	5654	No	NA	Low-quality	Genome-fragment	3.03	AAI-based (medium-confidence)	0	1		classified	based on 6/9 ORFs	Caudovirales	Myoviridae	not classified	not classified
k119_2433184LAU	7112	No	NA	Low-quality	Genome-fragment	18.23	AAI-based (medium-confidence)	0	1		classified	based on 4/6 ORFs	Caudovirales	Podoviridae	NA	Pelagibacter phage HTVC010P
k119_2434937LAU	5305	No	NA	High-quality	High-quality	90.82	AAI-based (high-confidence)	0	1		classified	based on 2/4 ORFs	NA	Circoviridae	NA	Circoviridae sp.
k119_2435453LAU	5660	No	NA	Low-quality	Genome-fragment	2.82	AAI-based (high-confidence)	0	1		classified	based on 5/8 ORFs	Caudovirales	Myoviridae	NA	Lake Baikal phage Baikal-20-5m-C28
k119_2436784LAU	2266	No	NA	Complete	High-quality	100	DTR (high-confidence)	0	1.1		classified	based on 1/3 ORFs	not classified	not classified	not classified	not classified
k119_2442813LAU	5153	No	NA	Low-quality	Genome-fragment	12.99	AAI-based (high-confidence)	0	1		classified	based on 5/7 ORFs	Caudovirales	Siphoviridae	not classified	not classified
k119_2444557LAU	8090	No	NA	Low-quality	Genome-fragment	4.28	AAI-based (medium-confidence)	0	1		classified	based on 7/9 ORFs	Caudovirales	Myoviridae	not classified	not classified
k119_2445496LAU	6494	No	NA	Not-determined	Genome-fragment	NA	NA	0	1	no viral genes detected; low-confidence DTR	classified	based on 1/14 ORFs	Caudovirales	unclassified Caudovirales	not classified	not classified
k119_2447177LAU	21454	No	NA	Low-quality	Genome-fragment	36.17	HMM-based (lower-bound)	0	1		classified	based on 6/31 ORFs	Caudovirales	unclassified Caudovirales	not classified	not classified
k119_2448785LAU	12860	No	NA	Low-quality	Genome-fragment	21.71	AAI-based (high-confidence)	0	1		classified	based on 7/19 ORFs	not classified	not classified	not classified	not classified
k119_2451460LAU	2130	No	NA	Complete	High-quality	100	DTR (high-confidence)	0	1.1		classified	based on 1/2 ORFs	NA	unclassified CRESS	NA	CRESS virus sp.*
k119_2453605LAU	2530	No	NA	Complete	High-quality	100	DTR (high-confidence)	0	1		classified	based on 1/3 ORFs	NA	Circoviridae	Circovirus	not classified
k119_2454472LAU	13253	No	NA	Low-quality	Genome-fragment	3.73	HMM-based (lower-bound)	0	1		classified	based on 5/29 ORFs	Caudovirales	Myoviridae	NA	Salicola phage SCTP-2
k119_2458871LAU	14279	No	NA	Low-quality	Genome-fragment	7.71	AAI-based (medium-confidence)	0	1		classified	based on 13/21 ORFs	Caudovirales	Myoviridae	not classified	not classified
k119_2459524LAU	2044	No	NA	Complete	High-quality	100	DTR (high-confidence)	0	1.1		classified	based on 2/3 ORFs	not classified	not classified	not classified	not classified
k119_2463429LAU	22107	No	NA	Low-quality	Genome-fragment	11.74	AAI-based (medium-confidence)	0	1		classified	based on 17/20 ORFs	Caudovirales	Myoviridae	not classified	not classified
k119_2464238LAU	2318	No	NA	Complete	High-quality	100	DTR (high-confidence)	0	1.05		classified	based on 3/3 ORFs	NA	unclassified CRESS	NA	CRESS virus sp.*
k119_246650LAU	9724	No	NA	Low-quality	Genome-fragment	5.21	AAI-based (medium-confidence)	0	1		classified	based on 8/9 ORFs	Caudovirales	Myoviridae	NA	Lake Baikal phage Baikal-20-5m-C28
k119_2470193LAU	5504	No	NA	Complete	High-quality	100	DTR (high-confidence)	0	1		classified	based on 2/9 ORFs	NA	Inoviridae	NA	Ralstonia virus PE226
k119_2472398LAU	8413	No	NA	Low-quality	Genome-fragment	22.77	AAI-based (high-confidence)	0	1		classified	based on 4/9 ORFs	Caudovirales	unclassified Caudovirales	not classified	not classified
k119_2474221LAU	4813	No	NA	Medium-quality	Genome-fragment	51.25	AAI-based (high-confidence)	0	1	low-confidence DTR	classified	based on 5/11 ORFs	NA	not classified	NA	Circular genetic element sp.
k119_2475701LAU	2198	No	NA	Complete	High-quality	100	DTR (high-confidence)	0	1.05		classified	based on 3/3 ORFs	NA	unclassified CRESS	NA	CRESS virus sp.*
k119_2477343LAU	2353	No	NA	Medium-quality	Genome-fragment	56.54	HMM-based (lower-bound)	0	1.05	low-confidence DTR	classified	based on 2/3 ORFs	not classified	not classified	not classified	not classified
k119_2479017LAU	5971	Yes	NA	Low-quality	Genome-fragment	2.37	HMM-based (lower-bound)	0	1		classified	based on 4/5 ORFs	Caudovirales	unclassified Caudovirales	not classified	not classified
k119_247915LAU	40131	No	NA	Medium-quality	Genome-fragment	80.6	AAI-based (medium-confidence)	0	1		classified	based on 17/51 ORFs	Caudovirales	unclassified Caudovirales	not classified	not classified
k119_2479693LAU	2244	No	NA	Medium-quality	Genome-fragment	53.92	HMM-based (lower-bound)	0	1.1	low-confidence DTR	classified	based on 3/3 ORFs	not classified	not classified	not classified	not classified
k119_2484050LAU	5632	No	NA	Complete	High-quality	100	DTR (high-confidence)	0	1		classified	based on 2/5 ORFs	not classified	not classified	not classified	not classified
k119_2484201LAU	5031	No	NA	Low-quality	Genome-fragment	2.18	HMM-based (lower-bound)	0	1		classified	based on 4/8 ORFs	Caudovirales	Myoviridae	not classified	not classified
k119_2490161LAU	2116	No	NA	Complete	High-quality	100	DTR (high-confidence)	0	1.05		classified	based on 2/3 ORFs	NA	Circoviridae	NA	Circoviridae sp.
k119_2499284LAU	5551	No	NA	Low-quality	Genome-fragment	2.97	AAI-based (medium-confidence)	0	1		classified	based on 5/7 ORFs	Caudovirales	Myoviridae	NA	Lake Baikal phage Baikal-20-5m-C28
k119_2501083LAU	2423	No	NA	Not-determined	Genome-fragment	NA	NA	0	1	no viral genes detected; low-confidence DTR	classified	based on 1/3 ORFs	NA	unclassified CRESS	NA	CRESS virus sp.*
k119_2502946LAU	2308	No	NA	Complete	High-quality	100	DTR (high-confidence)	0	1.05		classified	based on 3/3 ORFs	not classified	not classified	not classified	not classified
k119_2509085LAU	4297	No	NA	Low-quality	Genome-fragment	2.57	HMM-based (lower-bound)	0	1	low-confidence DTR	classified	based on 3/7 ORFs	NA	not classified	NA	Phage sp.
k119_2509602LAU	6464	No	NA	Low-quality	Genome-fragment	3.41	AAI-based (high-confidence)	0	1		classified	based on 2/10 ORFs	not classified	not classified	not classified	not classified
k119_2509708LAU	4222	No	NA	Complete	High-quality	100	DTR (medium-confidence)	0	1		classified	based on 6/8 ORFs	not classified	not classified	not classified	not classified
k119_2512820LAU	7419	No	NA	Low-quality	Genome-fragment	12.78	AAI-based (medium-confidence)	0	1		classified	based on 9/12 ORFs	Caudovirales	unclassified Caudovirales	not classified	not classified
k119_2513027LAU	3676	No	NA	Low-quality	Genome-fragment	2.7	HMM-based (lower-bound)	0	1	low-confidence DTR	classified	based on 3/7 ORFs	NA	not classified	NA	Circular genetic element sp.
k119_2513657LAU	2471	No	NA	Complete	High-quality	100	DTR (high-confidence)	0	1		classified	based on 2/3 ORFs	not classified	not classified	not classified	not classified
k119_2514001LAU	2004	No	NA	Complete	High-quality	100	DTR (high-confidence)	0	1.1		classified	based on 2/2 ORFs	not classified	not classified	not classified	not classified
k119_25168LAU	6640	No	NA	Low-quality	Genome-fragment	1.71	HMM-based (lower-bound)	0	1		classified	based on 6/6 ORFs	Caudovirales	Myoviridae	not classified	not classified
k119_2519066LAU	18589	No	NA	Low-quality	Genome-fragment	8.9	AAI-based (medium-confidence)	0	1		classified	based on 6/15 ORFs	Caudovirales	Siphoviridae	not classified	not classified
k119_2519428LAU	2693	No	NA	Complete	High-quality	100	DTR (high-confidence)	0	1		classified	based on 1/2 ORFs	not classified	not classified	not classified	not classified
k119_2524922LAU	2069	No	NA	Complete	High-quality	100	DTR (high-confidence)	0	1.1		classified	based on 1/1 ORFs	NA	Circoviridae	Circovirus	Labidocera aestiva circovirus
k119_2527646LAU	5979	No	NA	Low-quality	Genome-fragment	5.28	AAI-based (medium-confidence)	0	1		classified	based on 3/9 ORFs	Caudovirales	Myoviridae	Thornevirus	Bacillus virus SP15*
k119_2529536LAU	7983	No	NA	Low-quality	Genome-fragment	4.97	AAI-based (medium-confidence)	0	1		classified	based on 4/7 ORFs	Caudovirales	unclassified Caudovirales	not classified	not classified
k119_2538808LAU	4652	No	NA	Complete	High-quality	100	DTR (high-confidence)	0	1		classified	based on 5/7 ORFs	NA	Microviridae	not classified	not classified
k119_2542013LAU	2480	No	NA	Not-determined	Genome-fragment	NA	NA	0	1	no viral genes detected; low-confidence DTR	classified	based on 1/3 ORFs	NA	not classified	NA	Lake Sarah-associated circular virus-3
k119_2542514LAU	3656	No	NA	Complete	High-quality	100	DTR (high-confidence)	0	1		classified	based on 1/3 ORFs	NA	unclassified CRESS	NA	CRESS virus sp.*
k119_2543454LAU	2462	No	NA	Complete	High-quality	100	DTR (high-confidence)	0	1		classified	based on 2/3 ORFs	NA	unclassified CRESS	NA	CRESS virus sp.*
k119_2544316LAU	2251	No	NA	Complete	High-quality	100	DTR (high-confidence)	0	1.05		classified	based on 3/3 ORFs	not classified	not classified	not classified	not classified
k119_2546367LAU	6355	No	NA	Low-quality	Genome-fragment	15.63	AAI-based (medium-confidence)	0	1		classified	based on 5/9 ORFs	Caudovirales	Podoviridae	NA	Podovirus Lau218
k119_2551936LAU	2538	No	NA	Not-determined	Genome-fragment	NA	NA	0	1	no viral genes detected; low-confidence DTR	classified	based on 2/3 ORFs	NA	unclassified CRESS	NA	CRESS virus sp.*
k119_2556306LAU	7560	No	NA	Low-quality	Genome-fragment	4.15	AAI-based (medium-confidence)	0	1		classified	based on 3/7 ORFs	NA	Mimiviridae	Indivirus	Indivirus ILV1*
k119_2558698LAU	2457	No	NA	Complete	High-quality	100	DTR (high-confidence)	0	1		classified	based on 2/2 ORFs	NA	unclassified CRESS	NA	CRESS virus sp.*
k119_256442LAU	6712	No	NA	Low-quality	Genome-fragment	3.51	HMM-based (lower-bound)	0	1		classified	based on 7/9 ORFs	Caudovirales	unclassified Caudovirales	not classified	not classified
k119_2567382LAU	2498	No	NA	Low-quality	Genome-fragment	21.72	AAI-based (medium-confidence)	0	1	low-confidence DTR	classified	based on 2/2 ORFs	NA	unclassified CRESS	NA	CRESS virus sp.*
k119_2567852LAU	4435	No	NA	Not-determined	Genome-fragment	NA	NA	0	1	no viral genes detected; low-confidence DTR	classified	based on 5/11 ORFs	not classified	not classified	not classified	not classified
k119_2568093LAU	2319	No	NA	Complete	High-quality	100	DTR (high-confidence)	0	1.05		classified	based on 1/3 ORFs	NA	unclassified CRESS	NA	CRESS virus sp.*
k119_2573175LAU	2059	No	NA	Complete	High-quality	100	DTR (high-confidence)	0	1.05		classified	based on 3/3 ORFs	not classified	not classified	not classified	not classified
k119_2573518LAU	3506	No	NA	Low-quality	Genome-fragment	2.57	HMM-based (lower-bound)	0	1	low-confidence DTR	classified	based on 3/7 ORFs	NA	not classified	NA	Circular genetic element sp.
k119_2573941LAU	6359	No	NA	Low-quality	Genome-fragment	15.77	AAI-based (medium-confidence)	0	1		classified	based on 4/7 ORFs	Caudovirales	Podoviridae	NA	Pelagibacter phage HTVC010P
k119_2574625LAU	2887	No	NA	Medium-quality	Genome-fragment	69.38	HMM-based (lower-bound)	0	1	low-confidence DTR	classified	based on 1/3 ORFs	NA	Circoviridae	NA	Avon-Heathcote Estuary associated circular virus 19
k119_2575925LAU	2571	No	NA	Medium-quality	Genome-fragment	74.08	AAI-based (medium-confidence)	0	1	no viral genes detected; low-confidence DTR	classified	based on 3/6 ORFs	NA	not classified	NA	Circular genetic element sp.
k119_2580324LAU	5363	No	NA	Low-quality	Genome-fragment	16.46	AAI-based (medium-confidence)	0	1		classified	based on 4/7 ORFs	Caudovirales	Siphoviridae	not classified	not classified
k119_2581925LAU	14809	No	NA	Low-quality	Genome-fragment	35.85	AAI-based (medium-confidence)	0	1		classified	based on 8/17 ORFs	Caudovirales	Podoviridae	not classified	not classified
k119_2583589LAU	7833	No	NA	Low-quality	Genome-fragment	4.28	AAI-based (medium-confidence)	0	1		classified	based on 10/13 ORFs	Caudovirales	Myoviridae	not classified	not classified
k119_2584880LAU	2667	No	NA	Complete	High-quality	100	DTR (medium-confidence)	0	1		classified	based on 2/2 ORFs	not classified	not classified	not classified	not classified
k119_2587823LAU	8451	No	NA	Low-quality	Genome-fragment	3.76	HMM-based (lower-bound)	0	1		classified	based on 7/11 ORFs	Caudovirales	Myoviridae	not classified	not classified
k119_2590335LAU	2416	No	NA	Medium-quality	Genome-fragment	58.06	HMM-based (lower-bound)	0	1	low-confidence DTR	classified	based on 2/3 ORFs	not classified	not classified	not classified	not classified
k119_2593333LAU	6330	No	NA	Low-quality	Genome-fragment	4.23	AAI-based (medium-confidence)	0	1		classified	based on 6/9 ORFs	not classified	not classified	not classified	not classified
k119_2597653LAU	2975	No	NA	Medium-quality	Genome-fragment	71.49	HMM-based (lower-bound)	0	1	low-confidence DTR	classified	based on 1/3 ORFs	NA	Mimiviridae	NA	Hyperionvirus sp.
k119_2599020LAU	2131	No	NA	Not-determined	Genome-fragment	NA	NA	0	1.1	no viral genes detected; low-confidence DTR	classified	based on 2/5 ORFs	NA	unclassified CRESS	NA	CRESS virus sp.*
k119_2602337LAU	2017	No	NA	Complete	High-quality	100	DTR (high-confidence)	0	1.1		classified	based on 2/3 ORFs	NA	unclassified CRESS	NA	CRESS virus sp.*
k119_2605703LAU	6785	No	NA	Low-quality	Genome-fragment	15.36	AAI-based (high-confidence)	0	1		classified	based on 6/13 ORFs	Caudovirales	Podoviridae	not classified	not classified
k119_2610723LAU	15990	No	NA	Low-quality	Genome-fragment	44.17	AAI-based (medium-confidence)	0	1		classified	based on 11/18 ORFs	Caudovirales	Podoviridae	not classified	not classified
k119_2612936LAU	5216	No	NA	Low-quality	Genome-fragment	9.97	AAI-based (medium-confidence)	0	1		classified	based on 6/8 ORFs	Caudovirales	Siphoviridae	not classified	not classified
k119_2614449LAU	14265	No	NA	Low-quality	Genome-fragment	9.46	AAI-based (medium-confidence)	0	1		classified	based on 6/10 ORFs	Caudovirales	Siphoviridae	not classified	not classified
k119_261454LAU	5048	No	NA	Low-quality	Genome-fragment	12.84	AAI-based (high-confidence)	0	1		classified	based on 9/9 ORFs	Caudovirales	Podoviridae	NA	Podovirus Lau218
k119_2616609LAU	4774	No	NA	Complete	High-quality	100	DTR (high-confidence)	0	1	no viral genes detected	classified	based on 6/9 ORFs	NA	not classified	NA	Circular genetic element sp.
k119_2617409LAU	2705	No	NA	Complete	High-quality	100	DTR (high-confidence)	0	1		classified	based on 1/3 ORFs	not classified	not classified	not classified	not classified
k119_2625117LAU	33191	No	NA	Low-quality	Genome-fragment	44.07	AAI-based (medium-confidence)	0	1		classified	based on 6/41 ORFs	Caudovirales	Myoviridae	not classified	not classified
k119_2635741LAU	5083	No	NA	Low-quality	Genome-fragment	3.03	AAI-based (high-confidence)	0	1		classified	based on 5/7 ORFs	Caudovirales	unclassified Caudovirales	not classified	not classified
k119_2636683LAU	12481	No	NA	Low-quality	Genome-fragment	6.8	AAI-based (medium-confidence)	0	1		classified	based on 3/14 ORFs	Caudovirales	Myoviridae	NA	Rhodothermus phage RM378
k119_2637717LAU	2357	No	NA	Complete	High-quality	100	DTR (high-confidence)	0	1.05		classified	based on 2/2 ORFs	NA	unclassified CRESS	NA	CRESS virus sp.*
k119_2641772LAU	2367	No	NA	Low-quality	Genome-fragment	20.34	AAI-based (medium-confidence)	0	1.05	low-confidence DTR	classified	based on 1/3 ORFs	NA	Circoviridae	NA	Circoviridae sp.
k119_2643886LAU	2362	No	NA	Complete	High-quality	100	DTR (high-confidence)	0	1.05		classified	based on 2/3 ORFs	NA	unclassified CRESS	NA	CRESS virus sp.*
k119_2643988LAU	2370	No	NA	Complete	High-quality	100	DTR (high-confidence)	0	1.05		classified	based on 3/3 ORFs	NA	not classified	NA	Circular genetic element sp.
k119_2644212LAU	4185	No	NA	Complete	High-quality	100	DTR (high-confidence)	0	1		classified	based on 6/8 ORFs	NA	Microviridae	NA	Microviridae sp.
k119_2645320LAU	2513	No	NA	Complete	High-quality	100	DTR (high-confidence)	0	1		classified	based on 3/3 ORFs	NA	unclassified CRESS	NA	CRESS virus sp.*
k119_2653295LAU	6360	No	NA	Low-quality	Genome-fragment	3.22	AAI-based (high-confidence)	0	1		classified	based on 2/8 ORFs	Caudovirales	Myoviridae	not classified	not classified
k119_2653931LAU	2169	No	NA	Medium-quality	Genome-fragment	52.12	HMM-based (lower-bound)	0	1.1	low-confidence DTR	classified	based on 2/3 ORFs	NA	Circoviridae	NA	Circoviridae sp.
k119_265640LAU	14143	No	NA	Low-quality	Genome-fragment	7.55	AAI-based (medium-confidence)	0	1		classified	based on 11/14 ORFs	Caudovirales	Myoviridae	NA	Pelagibacter phage HTVC008M
k119_2657519LAU	2038	No	NA	Complete	High-quality	100	DTR (high-confidence)	0	1.1		classified	based on 3/3 ORFs	NA	unclassified CRESS	NA	CRESS virus sp.*
k119_2664875LAU	2402	No	NA	Complete	High-quality	100	DTR (high-confidence)	0	1		classified	based on 2/3 ORFs	NA	Circoviridae	NA	Circoviridae sp.
k119_2675260LAU	2278	No	NA	Low-quality	Genome-fragment	28.97	AAI-based (medium-confidence)	0	1.05	low-confidence DTR	classified	based on 1/3 ORFs	not classified	not classified	not classified	not classified
k119_2675802LAU	2283	No	NA	Medium-quality	Genome-fragment	54.86	HMM-based (lower-bound)	0	1.1	low-confidence DTR	classified	based on 3/3 ORFs	not classified	not classified	not classified	not classified
k119_2687047LAU	2126	No	NA	Complete	High-quality	100	DTR (high-confidence)	0	1.1		classified	based on 2/2 ORFs	NA	Circoviridae	NA	Circoviridae sp.
k119_2692222LAU	5122	No	NA	Low-quality	Genome-fragment	2.27	HMM-based (lower-bound)	0	1		classified	based on 5/7 ORFs	Caudovirales	Myoviridae	not classified	not classified
k119_2696563LAU	2191	No	NA	Complete	High-quality	100	DTR (high-confidence)	0	1.05		classified	based on 1/3 ORFs	NA	Geminiviridae	NA	Geminiviridae sp.
k119_2698225LAU	2495	No	NA	Complete	High-quality	100	DTR (high-confidence)	0	1		classified	based on 3/3 ORFs	NA	Geminiviridae	NA	Geminiviridae sp.
k119_2702555LAU	4642	No	NA	Complete	High-quality	100	DTR (high-confidence)	0	1		classified	based on 5/6 ORFs	NA	Microviridae	not classified	not classified
k119_2703330LAU	6140	No	NA	Low-quality	Genome-fragment	14.61	AAI-based (medium-confidence)	0	1		classified	based on 2/10 ORFs	Caudovirales	Siphoviridae	not classified	not classified
k119_2703996LAU	37270	No	NA	High-quality	High-quality	94.51	AAI-based (medium-confidence)	0	1		classified	based on 10/30 ORFs	Caudovirales	unclassified Caudovirales	not classified	not classified
k119_2707862LAU	6304	No	NA	Low-quality	Genome-fragment	3.81	HMM-based (lower-bound)	0	1		classified	based on 2/6 ORFs	Caudovirales	Myoviridae	not classified	not classified
k119_2716629LAU	4838	No	NA	Complete	High-quality	100	DTR (high-confidence)	0	1		classified	based on 8/12 ORFs	not classified	not classified	not classified	not classified
k119_2717579LAU	11111	No	NA	Low-quality	Genome-fragment	6.09	AAI-based (medium-confidence)	0	1		classified	based on 8/15 ORFs	Caudovirales	Myoviridae	not classified	not classified
k119_2722284LAU	12878	No	NA	Low-quality	Genome-fragment	6.26	AAI-based (medium-confidence)	0	1		classified	based on 4/14 ORFs	not classified	not classified	not classified	not classified
k119_2725235LAU	11272	No	NA	Low-quality	Genome-fragment	33.52	AAI-based (medium-confidence)	0	1		classified	based on 6/10 ORFs	NA	not classified	NA	Dunaliella viridis virus SI2
k119_2727346LAU	2560	No	NA	Low-quality	Genome-fragment	1.88	HMM-based (lower-bound)	0	1	low-confidence DTR	classified	based on 4/7 ORFs	NA	not classified	NA	Circular genetic element sp.
k119_2728928LAU	2609	No	NA	Medium-quality	Genome-fragment	62.7	HMM-based (lower-bound)	0	1	low-confidence DTR	classified	based on 2/4 ORFs	NA	unclassified CRESS	NA	CRESS virus sp.*
k119_2729434LAU	2589	No	NA	Not-determined	Genome-fragment	NA	NA	0	1	no viral genes detected; low-confidence DTR	classified	based on 3/5 ORFs	Caudovirales	unclassified Caudovirales	not classified	not classified
k119_2735596LAU	9265	No	NA	Low-quality	Genome-fragment	16.03	AAI-based (medium-confidence)	0	1		classified	based on 5/11 ORFs	NA	not classified	NA	Gammaproteobacteria virus GOV_bin_2604
k119_2735946LAU	2038	No	NA	Medium-quality	Genome-fragment	77.18	HMM-based (lower-bound)	0	1.1	low-confidence DTR	classified	based on 1/2 ORFs	NA	Circoviridae	not classified	not classified
k119_2737688LAU	7603	No	NA	Low-quality	Genome-fragment	16.49	AAI-based (medium-confidence)	0	1		classified	based on 1/4 ORFs	Caudovirales	Siphoviridae	not classified	not classified
k119_2738866LAU	7036	Yes	3118	Low-quality	Genome-fragment	1.97	HMM-based (lower-bound)	55.69	1		classified	based on 7/12 ORFs	Caudovirales	Myoviridae	not classified	not classified
k119_2739928LAU	7475	No	NA	Low-quality	Genome-fragment	12.34	AAI-based (medium-confidence)	0	1		classified	based on 8/14 ORFs	not classified	not classified	not classified	not classified
k119_2740707LAU	8665	No	NA	Low-quality	Genome-fragment	16.74	AAI-based (medium-confidence)	0	1		classified	based on 7/8 ORFs	Caudovirales	Podoviridae	not classified	not classified
k119_2741606LAU	7125	No	NA	Low-quality	Genome-fragment	3.87	AAI-based (high-confidence)	0	1		classified	based on 6/7 ORFs	Caudovirales	Myoviridae	NA	Lake Baikal phage Baikal-20-5m-C28
k119_2741973LAU	2076	No	NA	Low-quality	Genome-fragment	18.06	AAI-based (medium-confidence)	0	1.1	low-confidence DTR	classified	based on 2/3 ORFs	NA	unclassified CRESS	NA	CRESS virus sp.*
k119_2744903LAU	2312	No	NA	Complete	High-quality	100	DTR (high-confidence)	0	1.05		classified	based on 1/3 ORFs	not classified	not classified	not classified	not classified
k119_2748937LAU	3046	No	NA	Medium-quality	Genome-fragment	73.2	HMM-based (lower-bound)	0	1	low-confidence DTR	classified	based on 1/3 ORFs	NA	unclassified CRESS	NA	CRESS virus sp.*
k119_2750415LAU	35303	No	NA	Low-quality	Genome-fragment	19	AAI-based (high-confidence)	0	1		classified	based on 11/33 ORFs	Caudovirales	unclassified Caudovirales	not classified	not classified
k119_2751513LAU	4695	No	NA	Complete	High-quality	100	DTR (high-confidence)	0	1	no viral genes detected	classified	based on 5/13 ORFs	NA	not classified	NA	Phage sp.
k119_2757047LAU	38799	No	NA	Low-quality	Genome-fragment	36.51	HMM-based (lower-bound)	0	1		classified	based on 11/41 ORFs	Caudovirales	Siphoviridae	not classified	not classified
k119_2757122LAU	12289	No	NA	Low-quality	Genome-fragment	32.86	AAI-based (medium-confidence)	0	1		classified	based on 4/6 ORFs	Caudovirales	Podoviridae	not classified	not classified
k119_2758510LAU	2178	No	NA	Complete	High-quality	100	DTR (high-confidence)	0	1.05		classified	based on 2/3 ORFs	NA	unclassified CRESS	NA	CRESS virus sp.*
k119_2758571LAU	2326	No	NA	Complete	High-quality	100	DTR (high-confidence)	0	1.05		classified	based on 3/3 ORFs	NA	Circoviridae	NA	Circoviridae sp.
k119_2760152LAU	2151	No	NA	Complete	High-quality	100	DTR (high-confidence)	0	1.1		classified	based on 3/3 ORFs	NA	unclassified CRESS	NA	CRESS virus sp.*
k119_2763333LAU	2818	No	NA	Complete	High-quality	100	DTR (high-confidence)	0	1		classified	based on 2/4 ORFs	not classified	not classified	not classified	not classified
k119_2764314LAU	2048	No	NA	Medium-quality	Genome-fragment	73.47	HMM-based (lower-bound)	0	1.1	low-confidence DTR	classified	based on 1/3 ORFs	NA	unclassified CRESS	NA	CRESS virus sp.*
k119_2764922LAU	2265	No	NA	Complete	High-quality	100	DTR (high-confidence)	0	1.1		classified	based on 3/3 ORFs	NA	unclassified CRESS	NA	CRESS virus sp.*
k119_2774211LAU	2275	No	NA	Complete	High-quality	100	DTR (high-confidence)	0	1.05		classified	based on 2/3 ORFs	NA	unclassified CRESS	NA	CRESS virus sp.*
k119_2775705LAU	12974	No	NA	Low-quality	Genome-fragment	3.31	AAI-based (medium-confidence)	0	1		classified	based on 9/15 ORFs	Caudovirales	Myoviridae	not classified	not classified
k119_2777055LAU	14194	No	NA	Low-quality	Genome-fragment	38.48	AAI-based (medium-confidence)	0	1		classified	based on 8/21 ORFs	Caudovirales	Podoviridae	not classified	not classified
k119_2777140LAU	3682	No	NA	Complete	High-quality	100	DTR (high-confidence)	0	1	no viral genes detected	classified	based on 5/8 ORFs	not classified	not classified	not classified	not classified
k119_2781560LAU	16404	No	NA	Low-quality	Genome-fragment	9.01	AAI-based (high-confidence)	0	1		classified	based on 10/13 ORFs	Caudovirales	Myoviridae	NA	Lake Baikal phage Baikal-20-5m-C28
k119_2783075LAU	10398	No	NA	Low-quality	Genome-fragment	24.37	AAI-based (medium-confidence)	0	1		classified	based on 6/16 ORFs	Caudovirales	Podoviridae	not classified	not classified
k119_2783241LAU	2107	No	NA	Complete	High-quality	100	DTR (high-confidence)	0	1.1		classified	based on 3/3 ORFs	not classified	not classified	not classified	not classified
k119_2785620LAU	2159	No	NA	Complete	High-quality	100	DTR (high-confidence)	0	1.05		classified	based on 3/3 ORFs	NA	unclassified CRESS	NA	CRESS virus sp.*
k119_2785912LAU	3653	No	NA	Complete	High-quality	100	DTR (high-confidence)	0	1		classified	based on 3/5 ORFs	NA	unclassified CRESS	NA	CRESS virus sp.*
k119_2793077LAU	5902	No	NA	High-quality	High-quality	98.89	HMM-based (lower-bound)	0	1		classified	based on 5/7 ORFs	NA	Microviridae	NA	Eel River basin pequenovirus
k119_2793560LAU	2148	No	NA	Complete	High-quality	100	DTR (high-confidence)	0	1.1		classified	based on 3/3 ORFs	NA	unclassified CRESS	NA	CRESS virus sp.*
k119_2794121LAU	41358	No	NA	Low-quality	Genome-fragment	36.94	AAI-based (high-confidence)	0	1		classified	based on 7/34 ORFs	Caudovirales	Myoviridae	not classified	not classified
k119_2796503LAU	8519	Yes	7509	Low-quality	Genome-fragment	4.1	AAI-based (medium-confidence)	11.86	1		classified	based on 8/9 ORFs	Caudovirales	Myoviridae	not classified	not classified
k119_2797233LAU	6092	No	NA	Low-quality	Genome-fragment	15	AAI-based (high-confidence)	0	1		classified	based on 4/8 ORFs	not classified	not classified	not classified	not classified
k119_2798232LAU	2023	No	NA	Complete	High-quality	100	DTR (high-confidence)	0	1.1		classified	based on 2/3 ORFs	NA	unclassified CRESS	NA	CRESS virus sp.*
k119_2799427LAU	14988	No	NA	Low-quality	Genome-fragment	4.08	AAI-based (high-confidence)	0	1		classified	based on 4/7 ORFs	Caudovirales	Myoviridae	NA	Pseudomonas phage vB_PaeM_PA5oct
k119_2800659LAU	2148	No	NA	Complete	High-quality	100	DTR (medium-confidence)	0	1.1		classified	based on 2/3 ORFs	not classified	not classified	not classified	not classified
k119_2806117LAU	2985	No	NA	Medium-quality	Genome-fragment	71.73	HMM-based (lower-bound)	0	1	low-confidence DTR	classified	based on 1/3 ORFs	NA	unclassified CRESS	NA	CRESS virus sp.*
k119_2807625LAU	21403	No	NA	Medium-quality	Genome-fragment	51.87	AAI-based (medium-confidence)	0	1		classified	based on 18/33 ORFs	Caudovirales	Podoviridae	not classified	not classified
k119_2812707LAU	2047	No	NA	Complete	High-quality	100	DTR (medium-confidence)	0	1.1		classified	based on 3/4 ORFs	NA	unclassified CRESS	NA	CRESS virus sp.*
k119_2818335LAU	2083	No	NA	Low-quality	Genome-fragment	3.17	HMM-based (lower-bound)	0	1.1	low-confidence DTR	classified	based on 3/5 ORFs	Caudovirales	Siphoviridae	NA	Paracoccus phage vB_PkoS_Pkon1
k119_2819092LAU	8355	No	NA	Low-quality	Genome-fragment	4.65	AAI-based (high-confidence)	0	1		classified	based on 3/9 ORFs	Caudovirales	Myoviridae	not classified	not classified
k119_2827519LAU	2418	No	NA	Complete	High-quality	100	DTR (high-confidence)	0	1		classified	based on 2/4 ORFs	NA	Circoviridae	NA	Circoviridae sp.
k119_2831234LAU	7183	No	NA	Low-quality	Genome-fragment	3.89	AAI-based (medium-confidence)	0	1		classified	based on 1/6 ORFs	Caudovirales	Myoviridae	NA	Rhodothermus phage RM378
k119_2831576LAU	4907	No	NA	Not-determined	Genome-fragment	NA	NA	0	1	no viral genes detected; low-confidence DTR	classified	based on 6/11 ORFs	not classified	not classified	not classified	not classified
k119_2832299LAU	6967	No	NA	Low-quality	Genome-fragment	3.74	AAI-based (medium-confidence)	0	1		classified	based on 9/10 ORFs	Caudovirales	Myoviridae	not classified	not classified
k119_2834845LAU	2652	No	NA	Not-determined	Genome-fragment	NA	NA	0	1	no viral genes detected; low-confidence DTR	classified	based on 1/7 ORFs	Caudovirales	unclassified Caudovirales	not classified	not classified
k119_2839357LAU	55366	No	NA	Medium-quality	Genome-fragment	74.69	AAI-based (high-confidence)	0	1		classified	based on 21/60 ORFs	Caudovirales	Podoviridae	not classified	not classified
k119_2844036LAU	5228	No	NA	Low-quality	Genome-fragment	2.42	HMM-based (lower-bound)	0	1		classified	based on 3/4 ORFs	Caudovirales	Myoviridae	not classified	not classified
k119_2850998LAU	2701	No	NA	Complete	High-quality	100	DTR (high-confidence)	0	1		classified	based on 1/4 ORFs	NA	Circoviridae	NA	Avon-Heathcote Estuary associated circular virus 19
k119_2855034LAU	5488	No	NA	Low-quality	Genome-fragment	13.33	AAI-based (high-confidence)	0	1		classified	based on 5/7 ORFs	Caudovirales	Podoviridae	not classified	not classified
k119_2856495LAU	2010	No	NA	Complete	High-quality	100	DTR (high-confidence)	0	1.1		classified	based on 2/3 ORFs	NA	not classified	NA	McMurdo Ice Shelf pond-associated circular DNA virus-8
k119_2857340LAU	5878	No	NA	Low-quality	Genome-fragment	15.14	AAI-based (medium-confidence)	0	1		classified	based on 3/7 ORFs	Caudovirales	Myoviridae	not classified	not classified
k119_2859804LAU	2352	No	NA	Low-quality	Genome-fragment	17.42	AAI-based (medium-confidence)	0	1	low-confidence DTR	classified	based on 1/3 ORFs	not classified	not classified	not classified	not classified
k119_2861548LAU	5798	No	NA	Low-quality	Genome-fragment	3.18	AAI-based (medium-confidence)	0	1		classified	based on 3/6 ORFs	Caudovirales	Myoviridae	Thornevirus	Bacillus virus SP15*
k119_2861626LAU	5611	No	NA	Low-quality	Genome-fragment	10.96	AAI-based (medium-confidence)	0	1		classified	based on 2/9 ORFs	Caudovirales	Myoviridae	not classified	not classified
k119_2863281LAU	2432	No	NA	Complete	High-quality	100	DTR (high-confidence)	0	1	no viral genes detected	classified	based on 5/5 ORFs	NA	not classified	NA	Circular genetic element sp.
k119_2865592LAU	2295	No	NA	Low-quality	Genome-fragment	10.99	AAI-based (medium-confidence)	0	1.05	low-confidence DTR	classified	based on 2/3 ORFs	not classified	not classified	not classified	not classified
k119_2866960LAU	13937	No	NA	Low-quality	Genome-fragment	37.94	AAI-based (high-confidence)	0	1		classified	based on 5/10 ORFs	Caudovirales	unclassified Caudovirales	not classified	not classified
k119_2869816LAU	2272	No	NA	Complete	High-quality	100	DTR (high-confidence)	0	1.05		classified	based on 2/3 ORFs	NA	Circoviridae	NA	Avon-Heathcote Estuary associated circular virus 19
k119_2870997LAU	11027	No	NA	Low-quality	Genome-fragment	5.51	AAI-based (medium-confidence)	0	1		classified	based on 3/13 ORFs	Caudovirales	Myoviridae	not classified	not classified
k119_287968LAU	5109	No	NA	Low-quality	Genome-fragment	4.54	HMM-based (lower-bound)	0	1		classified	based on 1/8 ORFs	Caudovirales	Podoviridae	NA	Podovirus Lau218
k119_2881051LAU	8203	No	NA	Low-quality	Genome-fragment	22.63	AAI-based (high-confidence)	0	1		classified	based on 4/6 ORFs	Caudovirales	Siphoviridae	NA	Sinorhizobium phage phiM5
k119_288316LAU	5476	No	NA	Low-quality	Genome-fragment	2.39	HMM-based (lower-bound)	0	1		classified	based on 3/6 ORFs	Caudovirales	Myoviridae	not classified	not classified
k119_2884067LAU	12710	No	NA	Low-quality	Genome-fragment	6.74	AAI-based (medium-confidence)	0	1		classified	based on 12/14 ORFs	Caudovirales	Myoviridae	not classified	not classified
k119_2884803LAU	2286	No	NA	Complete	High-quality	100	DTR (high-confidence)	0	1.05		classified	based on 4/4 ORFs	NA	unclassified CRESS	NA	CRESS virus sp.*
k119_2885472LAU	37064	No	NA	Medium-quality	Genome-fragment	75.04	HMM-based (lower-bound)	0	1		classified	based on 12/34 ORFs	Caudovirales	Podoviridae	not classified	not classified
k119_2886553LAU	3117	No	NA	Complete	High-quality	100	DTR (high-confidence)	0	1		classified	based on 3/4 ORFs	NA	Circoviridae	not classified	not classified
k119_2887646LAU	8280	No	NA	Low-quality	Genome-fragment	24.8	AAI-based (high-confidence)	0	1		classified	based on 5/12 ORFs	Caudovirales	unclassified Caudovirales	not classified	not classified
k119_2888788LAU	2558	No	NA	Complete	High-quality	100	DTR (high-confidence)	0	1		classified	based on 4/5 ORFs	not classified	not classified	not classified	not classified
k119_2888827LAU	5737	No	NA	Low-quality	Genome-fragment	15.18	AAI-based (medium-confidence)	0	1		classified	based on 4/11 ORFs	Caudovirales	Siphoviridae	not classified	not classified
k119_2893283LAU	5683	No	NA	Low-quality	Genome-fragment	3.14	AAI-based (high-confidence)	0	1		classified	based on 3/7 ORFs	Caudovirales	Myoviridae	NA	Rhodothermus phage RM378
k119_2896110LAU	6352	No	NA	Low-quality	Genome-fragment	3.4	AAI-based (high-confidence)	0	1		classified	based on 7/7 ORFs	Caudovirales	Myoviridae	not classified	not classified
k119_2903098LAU	4303	No	NA	Complete	High-quality	100	DTR (high-confidence)	0	1		classified	based on 5/6 ORFs	NA	Microviridae	not classified	not classified
k119_2903467LAU	6193	No	NA	Low-quality	Genome-fragment	3.42	AAI-based (high-confidence)	0	1		classified	based on 3/8 ORFs	Caudovirales	Myoviridae	not classified	not classified
k119_2928709LAU	2091	No	NA	Complete	High-quality	100	DTR (high-confidence)	0	1.1		classified	based on 2/3 ORFs	NA	unclassified CRESS	NA	CRESS virus sp.*
k119_2929303LAU	31591	No	NA	Low-quality	Genome-fragment	43.36	AAI-based (medium-confidence)	0	1		classified	based on 11/31 ORFs	Caudovirales	Podoviridae	not classified	not classified
k119_2929983LAU	6378	No	NA	Low-quality	Genome-fragment	7.77	HMM-based (lower-bound)	0	1		classified	based on 9/14 ORFs	Caudovirales	unclassified Caudovirales	not classified	not classified
k119_2936495LAU	5454	No	NA	Low-quality	Genome-fragment	2.91	AAI-based (medium-confidence)	0	1		classified	based on 4/6 ORFs	Caudovirales	Myoviridae	NA	Pelagibacter phage HTVC008M
k119_2942329LAU	5901	No	NA	Low-quality	Genome-fragment	2.62	HMM-based (lower-bound)	0	1		classified	based on 4/5 ORFs	Caudovirales	Myoviridae	NA	Lake Baikal phage Baikal-20-5m-C28
k119_2942991LAU	2467	No	NA	Complete	High-quality	100	DTR (high-confidence)	0	1		classified	based on 3/3 ORFs	NA	Circoviridae	not classified	not classified
k119_2948816LAU	2207	No	NA	Complete	High-quality	100	DTR (high-confidence)	0	1.1		classified	based on 3/3 ORFs	NA	unclassified CRESS	NA	CRESS virus sp.*
k119_2952282LAU	2291	No	NA	Complete	High-quality	100	DTR (high-confidence)	0	1.05		classified	based on 2/3 ORFs	NA	Geminiviridae	NA	Geminiviridae sp.
k119_2955831LAU	13487	No	NA	Low-quality	Genome-fragment	12.08	AAI-based (high-confidence)	0	1		classified	based on 2/17 ORFs	Caudovirales	Myoviridae	not classified	not classified
k119_2959583LAU	19480	No	NA	Low-quality	Genome-fragment	36.33	AAI-based (medium-confidence)	0	1		classified	based on 9/16 ORFs	Caudovirales	Podoviridae	not classified	not classified
k119_2962070LAU	2289	No	NA	Complete	High-quality	100	DTR (high-confidence)	0	1.05		classified	based on 3/3 ORFs	not classified	not classified	not classified	not classified
k119_2963358LAU	13756	No	NA	Low-quality	Genome-fragment	12.57	HMM-based (lower-bound)	0	1		classified	based on 5/10 ORFs	Caudovirales	Siphoviridae	not classified	not classified
k119_2968489LAU	4773	No	NA	Complete	High-quality	100	DTR (high-confidence)	0	1	no viral genes detected	classified	based on 5/11 ORFs	not classified	not classified	not classified	not classified
k119_2968757LAU	6715	No	NA	Low-quality	Genome-fragment	18.18	AAI-based (high-confidence)	0	1		classified	based on 3/10 ORFs	Caudovirales	Siphoviridae	Nickievirus	Pseudomonas virus nickie
k119_2977589LAU	8295	No	NA	Low-quality	Genome-fragment	4.06	AAI-based (high-confidence)	0	1		classified	based on 8/14 ORFs	Caudovirales	Myoviridae	NA	Lake Baikal phage Baikal-20-5m-C28
k119_2981557LAU	2112	No	NA	Complete	High-quality	100	DTR (high-confidence)	0	1.1		classified	based on 2/4 ORFs	NA	unclassified CRESS	NA	CRESS virus sp.*
k119_2982476LAU	3030	No	NA	Medium-quality	Genome-fragment	72.81	HMM-based (lower-bound)	0	1	low-confidence DTR	classified	based on 1/5 ORFs	NA	Circoviridae	NA	Avon-Heathcote Estuary associated circular virus 25
k119_2985278LAU	25674	No	NA	Low-quality	Genome-fragment	14.5	AAI-based (medium-confidence)	0	1		classified	based on 9/13 ORFs	Caudovirales	Myoviridae	not classified	not classified
k119_2985447LAU	5945	No	NA	Low-quality	Genome-fragment	2.65	HMM-based (lower-bound)	0	1		classified	based on 9/10 ORFs	Caudovirales	Myoviridae	not classified	not classified
k119_2988387LAU	2257	No	NA	Complete	High-quality	100	DTR (high-confidence)	0	1.05		classified	based on 3/5 ORFs	NA	not classified	NA	Circular genetic element sp.
k119_2990215LAU	15957	No	NA	Low-quality	Genome-fragment	8.47	AAI-based (medium-confidence)	0	1		classified	based on 13/15 ORFs	Caudovirales	Myoviridae	not classified	not classified
k119_2991580LAU	2166	No	NA	Complete	High-quality	100	DTR (high-confidence)	0	1.1		classified	based on 3/3 ORFs	NA	unclassified CRESS	NA	CRESS virus sp.*
k119_2992718LAU	2361	No	NA	Complete	High-quality	100	DTR (high-confidence)	0	1.1		classified	based on 2/2 ORFs	NA	not classified	NA	Circular genetic element sp.
k119_2997280LAU	2526	No	NA	Complete	High-quality	100	DTR (high-confidence)	0	1		classified	based on 1/3 ORFs	NA	not classified	NA	McMurdo Ice Shelf pond-associated circular DNA virus-8
k119_2998842LAU	2097	No	NA	Medium-quality	Genome-fragment	50.39	HMM-based (lower-bound)	0	1.05	low-confidence DTR	classified	based on 1/1 ORFs	NA	Circoviridae	NA	Circoviridae sp.
k119_3004668LAU	5446	No	NA	Low-quality	Genome-fragment	2.99	AAI-based (high-confidence)	0	1		classified	based on 2/5 ORFs	Caudovirales	Myoviridae	NA	Rhodothermus phage RM378
k119_3008388LAU	2349	No	NA	Complete	High-quality	100	DTR (high-confidence)	0	1.05		classified	based on 2/3 ORFs	not classified	not classified	not classified	not classified
k119_3011765LAU	14325	No	NA	Low-quality	Genome-fragment	6.68	AAI-based (medium-confidence)	0	1		classified	based on 5/11 ORFs	Caudovirales	Myoviridae	not classified	not classified
k119_3013188LAU	7874	No	NA	Low-quality	Genome-fragment	7.89	HMM-based (lower-bound)	0	1		classified	based on 8/14 ORFs	not classified	not classified	not classified	not classified
k119_3017531LAU	7574	No	NA	Low-quality	Genome-fragment	3.82	AAI-based (medium-confidence)	0	1		classified	based on 4/5 ORFs	Caudovirales	Myoviridae	not classified	not classified
k119_3019098LAU	2254	No	NA	Low-quality	Genome-fragment	24.51	AAI-based (medium-confidence)	0	1.05	low-confidence DTR	classified	based on 3/3 ORFs	NA	unclassified CRESS	NA	CRESS virus sp.*
k119_3019756LAU	2014	No	NA	Complete	High-quality	100	DTR (high-confidence)	0	1.1		classified	based on 2/3 ORFs	NA	unclassified CRESS	NA	CRESS virus sp.*
k119_3020181LAU	2494	No	NA	Complete	High-quality	100	DTR (high-confidence)	0	1		classified	based on 5/6 ORFs	NA	not classified	NA	Circular genetic element sp.
k119_3029140LAU	42047	Yes	14390	Low-quality	Genome-fragment	24.19	HMM-based (lower-bound)	65.78	1		classified	based on 13/29 ORFs	Caudovirales	Siphoviridae	not classified	not classified
k119_3035054LAU	25772	No	NA	Low-quality	Genome-fragment	13.68	AAI-based (medium-confidence)	0	1		classified	based on 25/38 ORFs	Caudovirales	Myoviridae	NA	Lake Baikal phage Baikal-20-5m-C28
k119_3046258LAU	2371	No	NA	Medium-quality	Genome-fragment	56.98	HMM-based (lower-bound)	0	1.05	low-confidence DTR	classified	based on 3/3 ORFs	not classified	not classified	not classified	not classified
k119_3050786LAU	6980	No	NA	Low-quality	Genome-fragment	6.52	AAI-based (high-confidence)	0	1		classified	based on 2/7 ORFs	NA	not classified	NA	Halovirus HCTV-5
k119_3056084LAU	18976	No	NA	Low-quality	Genome-fragment	10.44	AAI-based (medium-confidence)	0	1		classified	based on 9/23 ORFs	Caudovirales	Myoviridae	not classified	not classified
k119_3059085LAU	4855	No	NA	Low-quality	Genome-fragment	3.71	HMM-based (lower-bound)	0	1	low-confidence DTR	classified	based on 4/13 ORFs	NA	not classified	NA	Phage sp.
k119_3061161LAU	4418	No	NA	Complete	High-quality	100	DTR (high-confidence)	0	1		classified	based on 5/12 ORFs	not classified	not classified	not classified	not classified
k119_3067713LAU	9468	No	NA	Low-quality	Genome-fragment	6.06	AAI-based (medium-confidence)	0	1		classified	based on 4/11 ORFs	Caudovirales	Siphoviridae	not classified	not classified
k119_3070390LAU	7020	No	NA	Low-quality	Genome-fragment	11.61	HMM-based (lower-bound)	0	1		classified	based on 10/12 ORFs	Caudovirales	Siphoviridae	not classified	not classified
k119_3074960LAU	2164	No	NA	Low-quality	Genome-fragment	14.77	AAI-based (high-confidence)	0	1.1	low-confidence DTR	classified	based on 3/3 ORFs	NA	Circoviridae	NA	Circoviridae sp.
k119_3076750LAU	6887	No	NA	Low-quality	Genome-fragment	16.97	AAI-based (medium-confidence)	0	1		classified	based on 7/11 ORFs	Caudovirales	Podoviridae	NA	Podovirus Lau218
k119_3078891LAU	2163	No	NA	Complete	High-quality	100	DTR (high-confidence)	0	1.1		classified	based on 3/3 ORFs	NA	Circoviridae	Circovirus	European catfish circovirus
k119_3080081LAU	2254	No	NA	Complete	High-quality	100	DTR (high-confidence)	0	1.05		classified	based on 2/4 ORFs	NA	unclassified CRESS	NA	CRESS virus sp.*
k119_3082460LAU	10397	No	NA	Low-quality	Genome-fragment	5.72	AAI-based (medium-confidence)	0	1		classified	based on 5/6 ORFs	Caudovirales	Myoviridae	not classified	not classified
k119_3086986LAU	2054	No	NA	Complete	High-quality	100	DTR (high-confidence)	0	1.1	no viral genes detected	classified	based on 2/4 ORFs	NA	Circoviridae	NA	Circoviridae sp.
k119_308730LAU	2288	No	NA	Medium-quality	Genome-fragment	68.66	AAI-based (high-confidence)	0	1.05	low-confidence DTR	classified	based on 1/2 ORFs	not classified	not classified	not classified	not classified
k119_3098139LAU	17523	No	NA	Low-quality	Genome-fragment	26.83	HMM-based (lower-bound)	0	1		classified	based on 4/20 ORFs	Caudovirales	Siphoviridae	not classified	not classified
k119_3099275LAU	13980	No	NA	Low-quality	Genome-fragment	39.26	AAI-based (high-confidence)	0	1		classified	based on 15/23 ORFs	Caudovirales	Siphoviridae	not classified	not classified
k119_3104874LAU	6321	No	NA	Low-quality	Genome-fragment	9.58	AAI-based (high-confidence)	0	1		classified	based on 1/8 ORFs	Caudovirales	Myoviridae	not classified	not classified
k119_3111608LAU	15127	No	NA	Low-quality	Genome-fragment	35.45	AAI-based (medium-confidence)	0	1		classified	based on 8/19 ORFs	not classified	not classified	not classified	not classified
k119_3116021LAU	10304	No	NA	Low-quality	Genome-fragment	5.74	AAI-based (medium-confidence)	0	1		classified	based on 3/7 ORFs	Caudovirales	unclassified Caudovirales	not classified	not classified
k119_311607LAU	16815	No	NA	Low-quality	Genome-fragment	9.16	AAI-based (medium-confidence)	0	1		classified	based on 10/25 ORFs	Caudovirales	Myoviridae	not classified	not classified
k119_3116182LAU	10267	No	NA	Low-quality	Genome-fragment	22.36	AAI-based (medium-confidence)	0	1		classified	based on 6/10 ORFs	Caudovirales	Siphoviridae	NA	Croceibacter phage P2559Y
k119_3116452LAU	10002	Yes	NA	Low-quality	Genome-fragment	17.06	AAI-based (medium-confidence)	0	1		classified	based on 10/19 ORFs	Caudovirales	Siphoviridae	not classified	not classified
k119_3121649LAU	4780	No	NA	Low-quality	Genome-fragment	3.51	HMM-based (lower-bound)	0	1	low-confidence DTR	classified	based on 4/13 ORFs	not classified	not classified	not classified	not classified
k119_3124600LAU	2144	No	NA	Complete	High-quality	100	DTR (high-confidence)	0	1.1		classified	based on 2/3 ORFs	NA	unclassified CRESS	NA	CRESS virus sp.*
k119_3130699LAU	18932	No	NA	Low-quality	Genome-fragment	21.29	AAI-based (medium-confidence)	0	1		classified	based on 12/29 ORFs	Caudovirales	unclassified Caudovirales	not classified	not classified
k119_3152507LAU	2343	No	NA	Low-quality	Genome-fragment	19.07	AAI-based (medium-confidence)	0	1	low-confidence DTR	classified	based on 2/2 ORFs	not classified	not classified	not classified	not classified
k119_3153366LAU	9556	No	NA	Low-quality	Genome-fragment	20.79	AAI-based (medium-confidence)	0	1		classified	based on 7/8 ORFs	Caudovirales	Siphoviridae	NA	Croceibacter phage P2559Y
k119_3167882LAU	5095	No	NA	Low-quality	Genome-fragment	2.72	AAI-based (high-confidence)	0	1		classified	based on 6/7 ORFs	Caudovirales	Myoviridae	NA	Lake Baikal phage Baikal-20-5m-C28
k119_3177106LAU	8369	No	NA	Low-quality	Genome-fragment	17.44	AAI-based (high-confidence)	0	1		classified	based on 8/12 ORFs	Caudovirales	Podoviridae	NA	Alteromonas virus vB_AspP-H4/4
k119_3180131LAU	5762	No	NA	Low-quality	Genome-fragment	2.62	HMM-based (lower-bound)	0	1		classified	based on 3/4 ORFs	Caudovirales	Myoviridae	NA	Lake Baikal phage Baikal-20-5m-C28
k119_3182124LAU	4341	No	NA	Complete	High-quality	100	DTR (high-confidence)	0	1		classified	based on 6/8 ORFs	NA	Microviridae	not classified	not classified
k119_3185056LAU	8320	No	NA	Low-quality	Genome-fragment	18.36	AAI-based (medium-confidence)	0	1		classified	based on 5/17 ORFs	Caudovirales	Podoviridae	not classified	not classified
k119_3202632LAU	5115	No	NA	Low-quality	Genome-fragment	2.77	AAI-based (high-confidence)	0	1		classified	based on 5/6 ORFs	Caudovirales	Myoviridae	NA	Lake Baikal phage Baikal-20-5m-C28
k119_3210256LAU	5415	No	NA	Low-quality	Genome-fragment	4.85	AAI-based (high-confidence)	0	1		classified	based on 4/8 ORFs	Caudovirales	Herelleviridae	not classified	not classified
k119_3212982LAU	2212	No	NA	Complete	High-quality	100	DTR (high-confidence)	0	1.05		classified	based on 3/3 ORFs	NA	unclassified CRESS	NA	CRESS virus sp.*
k119_3222068LAU	34893	No	NA	Low-quality	Genome-fragment	19.37	AAI-based (medium-confidence)	0	1		classified	based on 10/15 ORFs	Caudovirales	Myoviridae	not classified	not classified
k119_3245700LAU	14819	No	NA	Not-determined	Genome-fragment	NA	NA	0	1	no viral genes detected	classified	based on 10/19 ORFs	Caudovirales	Myoviridae	not classified	not classified
k119_3249150LAU	5692	No	NA	Low-quality	Genome-fragment	3.15	AAI-based (medium-confidence)	0	1		classified	based on 4/6 ORFs	Caudovirales	Myoviridae	NA	Rhodothermus phage RM378
k119_3251620LAU	7837	No	NA	Low-quality	Genome-fragment	5.79	AAI-based (medium-confidence)	0	1	no viral genes detected	classified	based on 4/10 ORFs	Caudovirales	Siphoviridae	not classified	not classified
k119_3256773LAU	6837	No	NA	Low-quality	Genome-fragment	3.08	AAI-based (medium-confidence)	0	1		classified	based on 7/8 ORFs	Caudovirales	Myoviridae	NA	Lake Baikal phage Baikal-20-5m-C28
k119_3265415LAU	8855	No	NA	Low-quality	Genome-fragment	23.2	AAI-based (high-confidence)	0	1		classified	based on 5/12 ORFs	Caudovirales	unclassified Caudovirales	not classified	not classified
k119_326857LAU	2126	No	NA	Complete	High-quality	100	DTR (high-confidence)	0	1.1		classified	based on 2/2 ORFs	NA	unclassified CRESS	NA	CRESS virus sp.*
k119_3276938LAU	2254	No	NA	Complete	High-quality	100	DTR (high-confidence)	0	1.05		classified	based on 2/2 ORFs	NA	not classified	NA	Circular genetic element sp.
k119_3277471LAU	5245	No	NA	Not-determined	Genome-fragment	NA	NA	0	1	no viral genes detected	classified	based on 4/12 ORFs	not classified	not classified	not classified	not classified
k119_32817SMA	5114	No	NA	Low-quality	Genome-fragment	13.59	AAI-based (medium-confidence)	0	1		classified	based on 4/5 ORFs	Caudovirales	Siphoviridae	not classified	not classified
k119_3282176LAU	2421	No	NA	Complete	High-quality	100	DTR (high-confidence)	0	1		classified	based on 1/4 ORFs	not classified	not classified	not classified	not classified
k119_3298662LAU	11801	No	NA	Low-quality	Genome-fragment	32.34	AAI-based (medium-confidence)	0	1		classified	based on 3/12 ORFs	Caudovirales	Podoviridae	not classified	not classified
k119_3303774LAU	5086	No	NA	Medium-quality	Genome-fragment	89.42	AAI-based (medium-confidence)	0	1		classified	based on 5/12 ORFs	NA	not classified	NA	Circular genetic element sp.
k119_3304893LAU	22567	No	NA	Low-quality	Genome-fragment	43.99	AAI-based (high-confidence)	0	1		classified	based on 2/27 ORFs	Caudovirales	unclassified Caudovirales	not classified	not classified
k119_33420SMA	17923	No	NA	Low-quality	Genome-fragment	37.6	AAI-based (medium-confidence)	0	1		classified	based on 7/37 ORFs	Caudovirales	Siphoviridae	not classified	not classified
k119_3345243LAU	22015	Yes	12677	Low-quality	Genome-fragment	6.79	AAI-based (medium-confidence)	42.42	1		classified	based on 13/19 ORFs	Caudovirales	Myoviridae	not classified	not classified
k119_3347758LAU	7201	No	NA	Low-quality	Genome-fragment	3.92	AAI-based (medium-confidence)	0	1		classified	based on 8/8 ORFs	Caudovirales	Myoviridae	not classified	not classified
k119_3352959LAU	7610	No	NA	Low-quality	Genome-fragment	18.35	AAI-based (high-confidence)	0	1		classified	based on 7/15 ORFs	Caudovirales	Siphoviridae	not classified	not classified
k119_3360062LAU	2000	No	NA	Complete	High-quality	100	DTR (high-confidence)	0	1		classified	based on 1/3 ORFs	NA	Circoviridae	NA	Circoviridae sp.
k119_3360600LAU	8537	No	NA	Low-quality	Genome-fragment	11.8	AAI-based (medium-confidence)	0	1		classified	based on 4/8 ORFs	Caudovirales	Podoviridae	not classified	not classified
k119_3360860LAU	6408	No	NA	Complete	High-quality	100	DTR (high-confidence)	0	1		classified	based on 4/10 ORFs	NA	Inoviridae	not classified	not classified
k119_3360956LAU	23157	Yes	14778	Low-quality	Genome-fragment	13.01	AAI-based (medium-confidence)	36.18	1		classified	based on 15/32 ORFs	Caudovirales	Siphoviridae	not classified	not classified
k119_3363389LAU	29379	No	NA	High-quality	High-quality	99.81	AAI-based (high-confidence)	0	1		classified	based on 41/43 ORFs	Caudovirales	Siphoviridae	Pahexavirus	not classified
k119_3365681LAU	2010	No	NA	Complete	High-quality	100	DTR (medium-confidence)	0	1.1		classified	based on 1/3 ORFs	NA	not classified	NA	Sewage-associated circular DNA virus-12
k119_3372329LAU	25500	No	NA	Medium-quality	Genome-fragment	67.85	AAI-based (medium-confidence)	0	1		classified	based on 16/29 ORFs	not classified	not classified	not classified	not classified
k119_3379251LAU	8226	No	NA	Low-quality	Genome-fragment	7.23	AAI-based (high-confidence)	0	1		classified	based on 5/9 ORFs	Caudovirales	Herelleviridae	not classified	not classified
k119_3387344LAU	2359	No	NA	Complete	High-quality	100	DTR (high-confidence)	0	1.05		classified	based on 3/3 ORFs	not classified	not classified	not classified	not classified
k119_3404402LAU	10054	No	NA	Low-quality	Genome-fragment	20.55	AAI-based (medium-confidence)	0	1		classified	based on 8/11 ORFs	Caudovirales	Siphoviridae	NA	Freshwater phage uvFW-CGR-AMD-COM-C203
k119_3405372LAU	8322	No	NA	Low-quality	Genome-fragment	19.23	AAI-based (medium-confidence)	0	1		classified	based on 5/18 ORFs	Caudovirales	Podoviridae	not classified	not classified
k119_3407746LAU	31630	No	NA	Low-quality	Genome-fragment	17.14	AAI-based (medium-confidence)	0	1		classified	based on 17/24 ORFs	Caudovirales	Myoviridae	not classified	not classified
k119_3409666LAU	7289	No	NA	Low-quality	Genome-fragment	4.01	AAI-based (high-confidence)	0	1		classified	based on 6/8 ORFs	Caudovirales	Myoviridae	not classified	not classified
k119_3415595LAU	6577	No	NA	Low-quality	Genome-fragment	4	AAI-based (medium-confidence)	0	1		classified	based on 4/6 ORFs	NA	not classified	NA	Virus Rctr197k
k119_3418858LAU	5512	No	NA	Low-quality	Genome-fragment	4.8	HMM-based (lower-bound)	0	1		classified	based on 6/7 ORFs	Caudovirales	unclassified Caudovirales	not classified	not classified
k119_3422000LAU	5950	No	NA	Complete	High-quality	100	DTR (high-confidence)	0	1		classified	based on 3/4 ORFs	NA	Circoviridae	NA	Circoviridae sp.
k119_3427912LAU	12802	No	NA	Low-quality	Genome-fragment	6.69	AAI-based (medium-confidence)	0	1		classified	based on 3/19 ORFs	not classified	not classified	not classified	not classified
k119_3429684LAU	17058	No	NA	Low-quality	Genome-fragment	9.36	AAI-based (medium-confidence)	0	1		classified	based on 8/12 ORFs	Caudovirales	Myoviridae	not classified	not classified
k119_3432991LAU	11722	No	NA	Low-quality	Genome-fragment	11.28	HMM-based (lower-bound)	0	1		classified	based on 6/10 ORFs	Caudovirales	Siphoviridae	not classified	not classified
k119_3435028LAU	6878	No	NA	Low-quality	Genome-fragment	3.77	AAI-based (medium-confidence)	0	1		classified	based on 4/4 ORFs	Caudovirales	Myoviridae	NA	Pelagibacter phage HTVC008M
k119_3441000LAU	5574	No	NA	Low-quality	Genome-fragment	3.78	AAI-based (medium-confidence)	0	1		classified	based on 5/7 ORFs	Caudovirales	unclassified Caudovirales	not classified	not classified
k119_3442394LAU	5146	Yes	4501	Low-quality	Genome-fragment	12.21	AAI-based (high-confidence)	12.53	1		classified	based on 4/9 ORFs	Caudovirales	Siphoviridae	NA	Sinorhizobium phage phiM5
k119_3453040LAU	7097	No	NA	Low-quality	Genome-fragment	3.88	AAI-based (high-confidence)	0	1		classified	based on 6/7 ORFs	NA	Phycodnaviridae	Raphidovirus	Heterosigma akashiwo virus 01*
k119_3453647LAU	7086	No	NA	Low-quality	Genome-fragment	17.65	AAI-based (high-confidence)	0	1		classified	based on 3/10 ORFs	not classified	not classified	not classified	not classified
k119_3460291LAU	7114	No	NA	Low-quality	Genome-fragment	3.88	AAI-based (medium-confidence)	0	1		classified	based on 7/8 ORFs	Caudovirales	Myoviridae	not classified	not classified
k119_3464572LAU	2052	No	NA	Complete	High-quality	100	DTR (high-confidence)	0	1.1		classified	based on 1/3 ORFs	not classified	not classified	not classified	not classified
k119_3466212LAU	32781	No	NA	Low-quality	Genome-fragment	10.73	AAI-based (medium-confidence)	0	1		classified	based on 12/24 ORFs	Caudovirales	unclassified Caudovirales	not classified	not classified
k119_3467780LAU	8802	No	NA	Low-quality	Genome-fragment	11.8	AAI-based (high-confidence)	0	1		classified	based on 3/11 ORFs	Caudovirales	Podoviridae	Ithacavirus	not classified
k119_3476680LAU	5604	No	NA	Low-quality	Genome-fragment	8.14	HMM-based (lower-bound)	0	1		classified	based on 5/10 ORFs	Caudovirales	Siphoviridae	not classified	not classified
k119_3478731LAU	2714	No	NA	Medium-quality	Genome-fragment	65.22	HMM-based (lower-bound)	0	1	low-confidence DTR	classified	based on 1/4 ORFs	NA	not classified	NA	Pacific flying fox faeces associated circular DNA virus-12
k119_3502084LAU	10713	No	NA	Low-quality	Genome-fragment	9.6	AAI-based (high-confidence)	0	1		classified	based on 2/18 ORFs	Caudovirales	Myoviridae	not classified	not classified
k119_3508184LAU	9565	No	NA	Low-quality	Genome-fragment	5.27	AAI-based (medium-confidence)	0	1		classified	based on 3/13 ORFs	Caudovirales	Myoviridae	not classified	not classified
k119_3511857LAU	5173	No	NA	Low-quality	Genome-fragment	2.19	HMM-based (lower-bound)	0	1		classified	based on 4/6 ORFs	Caudovirales	Myoviridae	not classified	not classified
k119_3513747LAU	11468	No	NA	Low-quality	Genome-fragment	5.17	AAI-based (medium-confidence)	0	1		classified	based on 4/6 ORFs	Caudovirales	Myoviridae	not classified	not classified
k119_3527188LAU	33733	No	NA	Medium-quality	Genome-fragment	82.46	AAI-based (high-confidence)	0	1		classified	based on 11/29 ORFs	Caudovirales	unclassified Caudovirales	not classified	not classified
k119_3532880LAU	2443	No	NA	Medium-quality	Genome-fragment	58.71	HMM-based (lower-bound)	0	1	low-confidence DTR	classified	based on 1/2 ORFs	NA	Circoviridae	NA	Circoviridae sp.
k119_3540031LAU	5033	No	NA	Low-quality	Genome-fragment	12.73	AAI-based (medium-confidence)	0	1		classified	based on 4/5 ORFs	Caudovirales	Podoviridae	not classified	not classified
k119_3543728LAU	46661	No	NA	Medium-quality	Genome-fragment	76.75	AAI-based (high-confidence)	0	1		classified	based on 21/45 ORFs	Caudovirales	Podoviridae	not classified	not classified
k119_3548624LAU	5050	No	NA	Low-quality	Genome-fragment	14.92	AAI-based (medium-confidence)	0	1		classified	based on 2/8 ORFs	Caudovirales	Podoviridae	NA	Anabaena phage A-4L
k119_3558126LAU	10916	Yes	9806	Low-quality	Genome-fragment	8.62	AAI-based (high-confidence)	10.17	1		classified	based on 12/20 ORFs	Caudovirales	Siphoviridae	not classified	not classified
k119_3560924LAU	5565	No	NA	Low-quality	Genome-fragment	3.93	HMM-based (lower-bound)	0	1	low-confidence DTR	classified	based on 1/4 ORFs	not classified	not classified	not classified	not classified
k119_3579307LAU	3862	No	NA	Low-quality	Genome-fragment	2.83	HMM-based (lower-bound)	0	1	low-confidence DTR	classified	based on 5/9 ORFs	NA	not classified	NA	Circular genetic element sp.
k119_358156LAU	22394	No	NA	Low-quality	Genome-fragment	12.29	AAI-based (medium-confidence)	0	1		classified	based on 5/19 ORFs	not classified	not classified	not classified	not classified
k119_3589362LAU	8017	Yes	4345	Low-quality	Genome-fragment	2.38	AAI-based (high-confidence)	45.8	1		classified	based on 6/8 ORFs	Caudovirales	Myoviridae	not classified	not classified
k119_3609253LAU	36226	No	NA	Medium-quality	Genome-fragment	67.6	AAI-based (high-confidence)	0	1		classified	based on 14/30 ORFs	Caudovirales	Siphoviridae	Vieuvirus	not classified
k119_3613470LAU	9080	Yes	NA	Low-quality	Genome-fragment	12.24	AAI-based (medium-confidence)	0	1		classified	based on 2/8 ORFs	Caudovirales	unclassified Caudovirales	not classified	not classified
k119_3618101LAU	6576	No	NA	Low-quality	Genome-fragment	5.99	HMM-based (lower-bound)	0	1		classified	based on 4/4 ORFs	Caudovirales	Siphoviridae	not classified	not classified
k119_3619115LAU	26480	No	NA	Medium-quality	Genome-fragment	70.82	AAI-based (high-confidence)	0	1		classified	based on 11/30 ORFs	Caudovirales	unclassified Caudovirales	NA	Caudovirales sp.
k119_3630547LAU	2672	No	NA	Not-determined	Genome-fragment	NA	NA	0	1	no viral genes detected; low-confidence DTR	classified	based on 1/6 ORFs	Caudovirales	Siphoviridae	NA	Geobacillus virus E2
k119_3636396LAU	7510	No	NA	Low-quality	Genome-fragment	16.33	AAI-based (high-confidence)	0	1		classified	based on 6/12 ORFs	Caudovirales	Podoviridae	Zindervirus	not classified
k119_3638367LAU	2790	No	NA	Complete	High-quality	100	DTR (high-confidence)	0	1		classified	based on 1/5 ORFs	NA	Circoviridae	NA	Circoviridae sp.
k119_3641479LAU	5970	No	NA	Low-quality	Genome-fragment	13.2	AAI-based (high-confidence)	0	1		classified	based on 6/9 ORFs	Caudovirales	Podoviridae	NA	Alteromonas virus vB_AspP-H4/4
k119_3652472LAU	4895	No	NA	Complete	High-quality	100	DTR (high-confidence)	0	1		classified	based on 7/13 ORFs	NA	not classified	NA	Phage sp.
k119_3653986LAU	2086	No	NA	Complete	High-quality	100	DTR (high-confidence)	0	1.1		classified	based on 2/3 ORFs	not classified	not classified	not classified	not classified
k119_3655695LAU	8023	No	NA	Low-quality	Genome-fragment	4.81	AAI-based (medium-confidence)	0	1	no viral genes detected	classified	based on 6/10 ORFs	NA	Mimiviridae	not classified	not classified
k119_3656912LAU	7335	No	NA	Low-quality	Genome-fragment	5.01	HMM-based (lower-bound)	0	1		classified	based on 5/5 ORFs	Caudovirales	Myoviridae	not classified	not classified
[truncated: 2,664 more rows]
